# Supplementary material for: Sexual selection modulates genetic conflicts and patterns of genomic imprinting
Source: Evolution. 2017 Jan 16;71(3):526–40. doi: 10.1111/evo.13153 (PMC5347858; doi:10.1111/evo.13153)
Supplement: Supplementary file 2 — Supporting Information [file EVO-71-526-s002.py]

# Code for the numerical simulations reported in Faria et al “Sexual selection modulates genetic
# conflicts and patterns of genomic imprinting”, run on Python 2.7. Ignorant_Harm has gene effects
# not conditioned on parent of origin and male harm given by the sum of the allelic values of the
# maternal-origin and paternal-origin genes at the harm locus. Maternal_Harm has male harm given
# by the allelic value of the maternal-origin gene at the harm locus. Paternal_Harm has male harm
# given by the allelic value of the paternal-origin gene at the harm locus. Harm_Promoter has male
# harm given by the sum of the parent-of-origin-specific levels of expression of the maternal-origin
# gene and the paternal-origin gene at the harm locus. Harm_Inhibitor has male harm given by 30
# minus the sum of the parent-of-origin-specific levels of expression of the maternal-origin gene and
# the paternal-origin gene at the harm locus. Promoter_Cycle has male harm and female resistance
# given by the sum of the parent-of-origin-specific levels of expression of the maternal-origin gene and
# the paternal-origin gene at the harm and resistance locus, respectively. Inhibitor_Cycle has male
# harm given by 30 minus the sum of the parent-of-origin-specific levels of expression of the maternal-
# origin gene and the paternal-origin gene at the harm locus and female resistance given by the sum
# of the parent-of-origin-specific levels of expression of the maternal-origin gene and the paternal-
# origin gene at the harm and resistance locus, respectively. Promoter_CycleOptimal and
# Inhibitor_CycleOptimal are the same as in Promoter_Cycle and Inhibitor_Cycle but the population starts
# at the stable equilibrium point instead of 0 for both traits. Female_Resistance_Promoter and
# Female_Resistance_Inhibitor both assume a fixed level of male harm. Female_Resistance_Promoter
# has female resistance given by the sum of the parent-of-origin-specific levels of expression of the
# maternal-origin gene and the paternal-origin gene at the resistance locus. Female_Resistance_Inhibitor
# has female resistance given by 1 minus the sum of the parent-of-origin-specific levels of expression of the
# maternal-origin gene and the paternal-origin gene at the resistance locus. In each case, parameters are as
# defined in the paper, with the addition of pat (number of patches in the population), mut (probability
# of mutation), and n (which is the number of males and females in each patch). The values of dispersal
# may be changed to the intended values. For each simulation, we reported the mean of the last 10000
# generations for the points presented in the figures 2-3 and figures S1 and S3.

# Ignorant_Harm

from __future__ import division
import numpy
import random


c = 0.02
b = 0.05
u = 0.03
mf = 0.001
mm = 0.50
mut = 0.01
pat = 1000
n = 3
G = 100000

z = 0
Logger = [0 for i in range(G)]
malebreeders = [[[0] * 2 for i in range(n)] for j in range(pat)]
malebreeders1 = [[[0] * 2 for i in range(n)] for j in range(pat)]
femalebreeders = [[[0] * 2 for i in range(n)] for j in range(pat)]
femalebreeders1 = [[[0] * 2 for i in range(n)] for j in range(pat)]
Indivmales = [[[0] * n for i in range(n)] for j in range(pat)]
Fec1 = [0 for i in range(pat)]
Fec = [0 for i in range(pat)]
FecCalcF = [0 for i in range(pat)]
FecCalcF2 = [0 for i in range(pat)]
FecCalcM = [0 for i in range(pat)]
FecCalcM2 = [0 for i in range(pat)]
FecMales = [[[0] * n for i in range(n)] for j in range(pat)]
g = 0
ticklogger = 0

for g in range(G):
    ticklogger = 0
    for y in range(pat):
        for x in range(n):
                Indivmales[y][x] = malebreeders[y][x][1]
                FecMales[y][x] = 1 + (Indivmales[y][x] * b) - (Indivmales[y][x] * u)
        Fec1[y] = 1 - c * numpy.mean(Indivmales[y])
    Fec = [0 if i < 0 else i for i in Fec1]
    FecPop = numpy.mean(Fec)
    FecCalcF = numpy.ndarray.tolist((numpy.array(Fec) * (1 - mf)) / ((numpy.array(Fec) * (1 - mf)) + (FecPop * mf)))
    FecCalcF2 = numpy.ndarray.tolist((numpy.array(Fec) * mf) / FecPop)
    FecCalcM = numpy.ndarray.tolist((numpy.array(Fec) * (1 - mm)) / ((numpy.array(Fec) * (1 - mm)) + (FecPop * mm)))
    FecCalcM2 = numpy.ndarray.tolist((numpy.array(Fec) * mm) / FecPop)
    for y in range(pat):
        for x in range(n):
            if random.random() < FecCalcF[y]:
                z = y
            else:
                z = numpy.random.choice(pat, p=numpy.ndarray.tolist(numpy.array(FecCalcF2)/sum(FecCalcF2)))
            f = random.randrange(n)
            m = numpy.random.choice(n, p=numpy.ndarray.tolist(numpy.array(FecMales[z])/sum(FecMales[z])))
            if random.random() < 0.5:
                if random.random() < mut:
                    femalebreeders1[y][x][0] = femalebreeders[z][f][0] + \
                                                   random.uniform(-0.25, 0.25)
                else:
                    femalebreeders1[y][x][0] = femalebreeders[z][f][0]
            else:
                if random.random() < mut:
                    femalebreeders1[y][x][0] = femalebreeders[z][f][1] + \
                                                   random.uniform(-0.25, 0.25)
                else:
                    femalebreeders1[y][x][0] = femalebreeders[z][f][1]
            if random.random() < 0.5:
                if random.random() < mut:
                    femalebreeders1[y][x][1] = malebreeders[z][m][0] + \
                                                   random.uniform(-0.25, 0.25)
                else:
                    femalebreeders1[y][x][1] = malebreeders[z][m][0]
            else:
                if random.random() < mut:
                    femalebreeders1[y][x][1] = malebreeders[z][m][1] + \
                                                   random.uniform(-0.25, 0.25)
                else:
                    femalebreeders1[y][x][1] = malebreeders[z][m][1]

    for y in range(pat):
        for x in range(n):
            if random.random() < FecCalcM[y]:
                z = y
            else:
                z = numpy.random.choice(pat, p=numpy.ndarray.tolist(numpy.array(FecCalcM2)/sum(FecCalcM2)))
            f = random.randrange(n)
            m = numpy.random.choice(n, p=numpy.ndarray.tolist(numpy.array(FecMales[z])/sum(FecMales[z])))
            if random.random() < 0.5:
                if random.random() < mut:
                    malebreeders1[y][x][0] = femalebreeders[z][f][0] + \
                                                   random.uniform(-0.25, 0.25)
                else:
                    malebreeders1[y][x][0] = femalebreeders[z][f][0]
            else:
                if random.random() < mut:
                    malebreeders1[y][x][0] = femalebreeders[z][f][1] + \
                                                   random.uniform(-0.25, 0.25)
                else:
                    malebreeders1[y][x][0] = femalebreeders[z][f][1]
            if random.random() < 0.5:
                if random.random() < mut:
                    malebreeders1[y][x][1] = malebreeders[z][m][0] + \
                                                   random.uniform(-0.25, 0.25)
                else:
                    malebreeders1[y][x][1] = malebreeders[z][m][0]
            else:
                if random.random() < mut:
                    malebreeders1[y][x][1] = malebreeders[z][m][1] + \
                                                   random.uniform(-0.25, 0.25)
                else:
                    malebreeders1[y][x][1] = malebreeders[z][m][1]
    for y in range(pat):
        for x in range(n):
            femalebreeders[y][x] = [0 if i < 0 else i for i in femalebreeders1[y][x]]
            malebreeders[y][x] = [0 if i < 0 else i for i in malebreeders1[y][x]]
            ticklogger += femalebreeders[y][x][1] + malebreeders[y][x][1]
    Logger[g] = ticklogger / (pat * n * 2)
    print([g, Logger[g]])
    print(malebreeders)
print(Logger[G-1])


# Maternal_Harm

from __future__ import division
import numpy
import random


c = 0.02
b = 0.05
u = 0.03
mf = 0.001
mm = 0.50
mut = 0.01
pat = 1000
n = 3
G = 100000

z = 0
Logger = [0 for i in range(G)]
malebreeders = [[[0] * 2 for i in range(n)] for j in range(pat)]
malebreeders1 = [[[0] * 2 for i in range(n)] for j in range(pat)]
femalebreeders = [[[0] * 2 for i in range(n)] for j in range(pat)]
femalebreeders1 = [[[0] * 2 for i in range(n)] for j in range(pat)]
Indivmales = [[[0] * n for i in range(n)] for j in range(pat)]
Fec1 = [0 for i in range(pat)]
Fec = [0 for i in range(pat)]
FecCalcF = [0 for i in range(pat)]
FecCalcF2 = [0 for i in range(pat)]
FecCalcM = [0 for i in range(pat)]
FecCalcM2 = [0 for i in range(pat)]
FecMales = [[[0] * n for i in range(n)] for j in range(pat)]
g = 0
ticklogger = 0

for g in range(G):
    ticklogger = 0
    for y in range(pat):
        for x in range(n):
                Indivmales[y][x] = malebreeders[y][x][0]
                FecMales[y][x] = 1 + (Indivmales[y][x] * b) - (Indivmales[y][x] * u)
        Fec1[y] = 1 - c * numpy.mean(Indivmales[y])
    Fec = [0 if i < 0 else i for i in Fec1]
    FecPop = numpy.mean(Fec)
    FecCalcF = numpy.ndarray.tolist((numpy.array(Fec) * (1 - mf)) / ((numpy.array(Fec) * (1 - mf)) + (FecPop * mf)))
    FecCalcF2 = numpy.ndarray.tolist((numpy.array(Fec) * mf) / FecPop)
    FecCalcM = numpy.ndarray.tolist((numpy.array(Fec) * (1 - mm)) / ((numpy.array(Fec) * (1 - mm)) + (FecPop * mm)))
    FecCalcM2 = numpy.ndarray.tolist((numpy.array(Fec) * mm) / FecPop)
    for y in range(pat):
        for x in range(n):
            if random.random() < FecCalcF[y]:
                z = y
            else:
                z = numpy.random.choice(pat, p=numpy.ndarray.tolist(numpy.array(FecCalcF2)/sum(FecCalcF2)))
            f = random.randrange(n)
            m = numpy.random.choice(n, p=numpy.ndarray.tolist(numpy.array(FecMales[z])/sum(FecMales[z])))
            if random.random() < 0.5:
                if random.random() < mut:
                    femalebreeders1[y][x][0] = femalebreeders[z][f][0] + \
                                                   random.uniform(-0.25, 0.25)
                else:
                    femalebreeders1[y][x][0] = femalebreeders[z][f][0]
            else:
                if random.random() < mut:
                    femalebreeders1[y][x][0] = femalebreeders[z][f][1] + \
                                                   random.uniform(-0.25, 0.25)
                else:
                    femalebreeders1[y][x][0] = femalebreeders[z][f][1]
            if random.random() < 0.5:
                if random.random() < mut:
                    femalebreeders1[y][x][1] = malebreeders[z][m][0] + \
                                                   random.uniform(-0.25, 0.25)
                else:
                    femalebreeders1[y][x][1] = malebreeders[z][m][0]
            else:
                if random.random() < mut:
                    femalebreeders1[y][x][1] = malebreeders[z][m][1] + \
                                                   random.uniform(-0.25, 0.25)
                else:
                    femalebreeders1[y][x][1] = malebreeders[z][m][1]

    for y in range(pat):
        for x in range(n):
            if random.random() < FecCalcM[y]:
                z = y
            else:
                z = numpy.random.choice(pat, p=numpy.ndarray.tolist(numpy.array(FecCalcM2)/sum(FecCalcM2)))
            f = random.randrange(n)
            m = numpy.random.choice(n, p=numpy.ndarray.tolist(numpy.array(FecMales[z])/sum(FecMales[z])))
            if random.random() < 0.5:
                if random.random() < mut:
                    malebreeders1[y][x][0] = femalebreeders[z][f][0] + \
                                                   random.uniform(-0.25, 0.25)
                else:
                    malebreeders1[y][x][0] = femalebreeders[z][f][0]
            else:
                if random.random() < mut:
                    malebreeders1[y][x][0] = femalebreeders[z][f][1] + \
                                                   random.uniform(-0.25, 0.25)
                else:
                    malebreeders1[y][x][0] = femalebreeders[z][f][1]
            if random.random() < 0.5:
                if random.random() < mut:
                    malebreeders1[y][x][1] = malebreeders[z][m][0] + \
                                                   random.uniform(-0.25, 0.25)
                else:
                    malebreeders1[y][x][1] = malebreeders[z][m][0]
            else:
                if random.random() < mut:
                    malebreeders1[y][x][1] = malebreeders[z][m][1] + \
                                                   random.uniform(-0.25, 0.25)
                else:
                    malebreeders1[y][x][1] = malebreeders[z][m][1]
    for y in range(pat):
        for x in range(n):
            femalebreeders[y][x] = [0 if i < 0 else i for i in femalebreeders1[y][x]]
            malebreeders[y][x] = [0 if i < 0 else i for i in malebreeders1[y][x]]
            ticklogger += femalebreeders[y][x][0] + femalebreeders[y][x][1] + malebreeders[y][x][0] + \
                          malebreeders[y][x][1]
    Logger[g] = ticklogger / (pat * n * 2)
    print([g, Logger[g]])
print(Logger[G-1])


#Paternal_Harm

from __future__ import division
import numpy
import random


c = 0.02
b = 0.05
u = 0.03
mf = 0.001
mm = 0.50
mut = 0.01
pat = 1000
n = 3
G = 100000

z = 0
Logger = [0 for i in range(G)]
malebreeders = [[[0] * 2 for i in range(n)] for j in range(pat)]
malebreeders1 = [[[0] * 2 for i in range(n)] for j in range(pat)]
femalebreeders = [[[0] * 2 for i in range(n)] for j in range(pat)]
femalebreeders1 = [[[0] * 2 for i in range(n)] for j in range(pat)]
Indivmales = [[[0] * n for i in range(n)] for j in range(pat)]
Fec1 = [0 for i in range(pat)]
Fec = [0 for i in range(pat)]
FecCalcF = [0 for i in range(pat)]
FecCalcF2 = [0 for i in range(pat)]
FecCalcM = [0 for i in range(pat)]
FecCalcM2 = [0 for i in range(pat)]
FecMales = [[[0] * n for i in range(n)] for j in range(pat)]
g = 0
ticklogger = 0

for g in range(G):
    ticklogger = 0
    for y in range(pat):
        for x in range(n):
                Indivmales[y][x] = malebreeders[y][x][1]
                FecMales[y][x] = 1 + (Indivmales[y][x] * b) - (Indivmales[y][x] * u)
        Fec1[y] = 1 - c * numpy.mean(Indivmales[y])
    Fec = [0 if i < 0 else i for i in Fec1]
    FecPop = numpy.mean(Fec)
    FecCalcF = numpy.ndarray.tolist((numpy.array(Fec) * (1 - mf)) / ((numpy.array(Fec) * (1 - mf)) + (FecPop * mf)))
    FecCalcF2 = numpy.ndarray.tolist((numpy.array(Fec) * mf) / FecPop)
    FecCalcM = numpy.ndarray.tolist((numpy.array(Fec) * (1 - mm)) / ((numpy.array(Fec) * (1 - mm)) + (FecPop * mm)))
    FecCalcM2 = numpy.ndarray.tolist((numpy.array(Fec) * mm) / FecPop)
    for y in range(pat):
        for x in range(n):
            if random.random() < FecCalcF[y]:
                z = y
            else:
                z = numpy.random.choice(pat, p=numpy.ndarray.tolist(numpy.array(FecCalcF2)/sum(FecCalcF2)))
            f = random.randrange(n)
            m = numpy.random.choice(n, p=numpy.ndarray.tolist(numpy.array(FecMales[z])/sum(FecMales[z])))
            if random.random() < 0.5:
                if random.random() < mut:
                    femalebreeders1[y][x][0] = femalebreeders[z][f][0] + \
                                                   random.uniform(-0.25, 0.25)
                else:
                    femalebreeders1[y][x][0] = femalebreeders[z][f][0]
            else:
                if random.random() < mut:
                    femalebreeders1[y][x][0] = femalebreeders[z][f][1] + \
                                                   random.uniform(-0.25, 0.25)
                else:
                    femalebreeders1[y][x][0] = femalebreeders[z][f][1]
            if random.random() < 0.5:
                if random.random() < mut:
                    femalebreeders1[y][x][1] = malebreeders[z][m][0] + \
                                                   random.uniform(-0.25, 0.25)
                else:
                    femalebreeders1[y][x][1] = malebreeders[z][m][0]
            else:
                if random.random() < mut:
                    femalebreeders1[y][x][1] = malebreeders[z][m][1] + \
                                                   random.uniform(-0.25, 0.25)
                else:
                    femalebreeders1[y][x][1] = malebreeders[z][m][1]

    for y in range(pat):
        for x in range(n):
            if random.random() < FecCalcM[y]:
                z = y
            else:
                z = numpy.random.choice(pat, p=numpy.ndarray.tolist(numpy.array(FecCalcM2)/sum(FecCalcM2)))
            f = random.randrange(n)
            m = numpy.random.choice(n, p=numpy.ndarray.tolist(numpy.array(FecMales[z])/sum(FecMales[z])))
            if random.random() < 0.5:
                if random.random() < mut:
                    malebreeders1[y][x][0] = femalebreeders[z][f][0] + \
                                                   random.uniform(-0.25, 0.25)
                else:
                    malebreeders1[y][x][0] = femalebreeders[z][f][0]
            else:
                if random.random() < mut:
                    malebreeders1[y][x][0] = femalebreeders[z][f][1] + \
                                                   random.uniform(-0.25, 0.25)
                else:
                    malebreeders1[y][x][0] = femalebreeders[z][f][1]
            if random.random() < 0.5:
                if random.random() < mut:
                    malebreeders1[y][x][1] = malebreeders[z][m][0] + \
                                                   random.uniform(-0.25, 0.25)
                else:
                    malebreeders1[y][x][1] = malebreeders[z][m][0]
            else:
                if random.random() < mut:
                    malebreeders1[y][x][1] = malebreeders[z][m][1] + \
                                                   random.uniform(-0.25, 0.25)
                else:
                    malebreeders1[y][x][1] = malebreeders[z][m][1]
    for y in range(pat):
        for x in range(n):
            femalebreeders[y][x] = [0 if i < 0 else i for i in femalebreeders1[y][x]]
            malebreeders[y][x] = [0 if i < 0 else i for i in malebreeders1[y][x]]
            ticklogger += femalebreeders[y][x][0] + femalebreeders[y][x][1] + malebreeders[y][x][0] + \
                          malebreeders[y][x][1]
    Logger[g] = ticklogger / (pat * n * 2)
    print([g, Logger[g]])
print(Logger[G-1])


#Harm_Promoter

from __future__ import division
import numpy
import random


c = 0.02
b = 0.05
u = 0.03
mf = 0.001
mm = 0.50
mut = 0.01
pat = 1000
n = 3
G = 500000

z = 0
Mlogger = [0 for i in range(G)]
mtick = [0 for i in range(G)]
Plogger = [0 for i in range(G)]
ptick = [0 for i in range(G)]
malebreeders = [[[0] * 4 for i in range(n)] for j in range(pat)]
malebreeders1 = [[[0] * 4 for i in range(n)] for j in range(pat)]
femalebreeders = [[[0] * 4 for i in range(n)] for j in range(pat)]
femalebreeders1 = [[[0] * 4 for i in range(n)] for j in range(pat)]
Indivmales = [[[0] * n for i in range(n)] for j in range(pat)]
Fec1 = [0 for i in range(pat)]
Fec = [0 for i in range(pat)]
FecCalcF = [0 for i in range(pat)]
FecCalcF2 = [0 for i in range(pat)]
FecCalcM = [0 for i in range(pat)]
FecCalcM2 = [0 for i in range(pat)]
FecMales = [[[0] * n for i in range(n)] for j in range(pat)]

g = 0

for g in range(G):
    mtick = 0
    ptick = 0
    for y in range(pat):
        for x in range(n):
                Indivmales[y][x] = malebreeders[y][x][0] + malebreeders[y][x][3]
                FecMales[y][x] = 1 + (Indivmales[y][x] * b) - (Indivmales[y][x] * u)
        Fec1[y] = 1 - c * numpy.mean(Indivmales[y])
    Fec = [0 if i < 0 else i for i in Fec1]
    FecPop = numpy.mean(Fec)
    FecCalcF = numpy.ndarray.tolist((numpy.array(Fec) * (1 - mf)) / ((numpy.array(Fec) * (1 - mf)) + (FecPop * mf)))
    FecCalcF2 = numpy.ndarray.tolist((numpy.array(Fec) * mf) / FecPop)
    FecCalcM = numpy.ndarray.tolist((numpy.array(Fec) * (1 - mm)) / ((numpy.array(Fec) * (1 - mm)) + (FecPop * mm)))
    FecCalcM2 = numpy.ndarray.tolist((numpy.array(Fec) * mm) / FecPop)
    for y in range(pat):
        for x in range(n):
            if random.random() < FecCalcF[y]:
                z = y
            else:
                z = numpy.random.choice(pat, p=numpy.ndarray.tolist(numpy.array(FecCalcF2)/sum(FecCalcF2)))
            f = random.randrange(n)
            m = numpy.random.choice(n, p=numpy.ndarray.tolist(numpy.array(FecMales[z])/sum(FecMales[z])))
            if random.random() < 0.5:
                if random.random() < mut:
                    femalebreeders1[y][x][0] = femalebreeders[z][f][0] + \
                                                   random.uniform(-0.25, 0.25)
                else:
                    femalebreeders1[y][x][0] = femalebreeders[z][f][0]
                if random.random() < mut:
                    femalebreeders1[y][x][1] = femalebreeders[z][f][1] + \
                                                   random.uniform(-0.25, 0.25)
                else:
                    femalebreeders1[y][x][1] = femalebreeders[z][f][1]
            else:
                if random.random() < mut:
                    femalebreeders1[y][x][0] = femalebreeders[z][f][2] + \
                                                   random.uniform(-0.25, 0.25)
                else:
                    femalebreeders1[y][x][0] = femalebreeders[z][f][2]
                if random.random() < mut:
                    femalebreeders1[y][x][1] = femalebreeders[z][f][3] + \
                                                   random.uniform(-0.25, 0.25)
                else:
                    femalebreeders1[y][x][1] = femalebreeders[z][f][3]
            if random.random() < 0.5:
                if random.random() < mut:
                    femalebreeders1[y][x][2] = malebreeders[z][m][0] + \
                                                   random.uniform(-0.25, 0.25)
                else:
                    femalebreeders1[y][x][2] = malebreeders[z][m][0]
                if random.random() < mut:
                    femalebreeders1[y][x][3] = malebreeders[z][m][1] + \
                                                   random.uniform(-0.25, 0.25)
                else:
                    femalebreeders1[y][x][3] = malebreeders[z][m][1]
            else:
                if random.random() < mut:
                    femalebreeders1[y][x][2] = malebreeders[z][m][2] + \
                                                   random.uniform(-0.25, 0.25)
                else:
                    femalebreeders1[y][x][2] = malebreeders[z][m][2]
                if random.random() < mut:
                    femalebreeders1[y][x][3] = malebreeders[z][m][3] + \
                                                   random.uniform(-0.25, 0.25)
                else:
                    femalebreeders1[y][x][3] = malebreeders[z][m][3]
    for y in range(pat):
        for x in range(n):
            if random.random() < FecCalcM[y]:
                z = y
            else:
                z = numpy.random.choice(pat, p=numpy.ndarray.tolist(numpy.array(FecCalcM2)/sum(FecCalcM2)))
            f = random.randrange(n)
            m = numpy.random.choice(n, p=numpy.ndarray.tolist(numpy.array(FecMales[z])/sum(FecMales[z])))
            if random.random() < 0.5:
                if random.random() < mut:
                    malebreeders1[y][x][0] = femalebreeders[z][f][0] + \
                                                   random.uniform(-0.25, 0.25)
                else:
                    malebreeders1[y][x][0] = femalebreeders[z][f][0]
                if random.random() < mut:
                    malebreeders1[y][x][1] = femalebreeders[z][f][1] + \
                                                   random.uniform(-0.25, 0.25)
                else:
                    malebreeders1[y][x][1] = femalebreeders[z][f][1]
            else:
                if random.random() < mut:
                    malebreeders1[y][x][0] = femalebreeders[z][f][2] + \
                                                   random.uniform(-0.25, 0.25)
                else:
                    malebreeders1[y][x][0] = femalebreeders[z][f][2]
                if random.random() < mut:
                    malebreeders1[y][x][1] = femalebreeders[z][f][3] + \
                                                   random.uniform(-0.25, 0.25)
                else:
                    malebreeders1[y][x][1] = femalebreeders[z][f][3]
            if random.random() < 0.5:
                if random.random() < mut:
                    malebreeders1[y][x][2] = malebreeders[z][m][0] + \
                                                   random.uniform(-0.25, 0.25)
                else:
                    malebreeders1[y][x][2] = malebreeders[z][m][0]
                if random.random() < mut:
                    malebreeders1[y][x][3] = malebreeders[z][m][1] + \
                                                   random.uniform(-0.25, 0.25)
                else:
                    malebreeders1[y][x][3] = malebreeders[z][m][1]
            else:
                if random.random() < mut:
                    malebreeders1[y][x][2] = malebreeders[z][m][2] + \
                                                   random.uniform(-0.25, 0.25)
                else:
                    malebreeders1[y][x][2] = malebreeders[z][m][2]
                if random.random() < mut:
                    malebreeders1[y][x][3] = malebreeders[z][m][3] + \
                                                   random.uniform(-0.25, 0.25)
                else:
                    malebreeders1[y][x][3] = malebreeders[z][m][3]
    for y in range(pat):
        for x in range(n):
            femalebreeders[y][x] = [0 if i < 0 else i for i in femalebreeders1[y][x]]
            malebreeders[y][x] = [0 if i < 0 else i for i in malebreeders1[y][x]]
            mtick += femalebreeders[y][x][0] + femalebreeders[y][x][2] + malebreeders[y][x][0] + \
                          malebreeders[y][x][2]
            ptick += femalebreeders[y][x][1] + femalebreeders[y][x][3] + malebreeders[y][x][1] + \
                          malebreeders[y][x][3]

    Mlogger[g] = (mtick) / (pat * (n)*4)
    Plogger[g] = (ptick) / (pat * (n)*4)
    print([g, Mlogger[g]])
    print([g, Plogger[g]])
print(Mlogger[G-1])
print(Plogger[G-1])


#Harm_Inhibitor

from __future__ import division
import numpy
import random


c = 0.02
b = 0.05
u = 0.03
mf = 0.001
mm = 0.50
mut = 0.01
pat = 1000
n = 3
G = 500000

z = 0
Mlogger = [0 for i in range(G)]
mtick = [0 for i in range(G)]
Plogger = [0 for i in range(G)]
ptick = [0 for i in range(G)]
malebreeders = [[[0] * 4 for i in range(n)] for j in range(pat)]
malebreeders1 = [[[0] * 4 for i in range(n)] for j in range(pat)]
femalebreeders = [[[0] * 4 for i in range(n)] for j in range(pat)]
femalebreeders1 = [[[0] * 4 for i in range(n)] for j in range(pat)]
Indivmales = [[[0] * n for i in range(n)] for j in range(pat)]
Fec1 = [0 for i in range(pat)]
Fec = [0 for i in range(pat)]
FecCalcF = [0 for i in range(pat)]
FecCalcF2 = [0 for i in range(pat)]
FecCalcM = [0 for i in range(pat)]
FecCalcM2 = [0 for i in range(pat)]
FecMales = [[[0] * n for i in range(n)] for j in range(pat)]

g = 0

for g in range(G):
    mtick = 0
    ptick = 0
    for y in range(pat):
        for x in range(n):
                Indivmales[y][x] = 30 - malebreeders[y][x][0] - malebreeders[y][x][3]
                FecMales[y][x] = 1 + (Indivmales[y][x] * b) - (Indivmales[y][x] * u)
        Fec1[y] = 1 - c * numpy.mean(Indivmales[y])
    Fec = [0 if i < 0 else i for i in Fec1]
    FecPop = numpy.mean(Fec)
    FecCalcF = numpy.ndarray.tolist((numpy.array(Fec) * (1 - mf)) / ((numpy.array(Fec) * (1 - mf)) + (FecPop * mf)))
    FecCalcF2 = numpy.ndarray.tolist((numpy.array(Fec) * mf) / FecPop)
    FecCalcM = numpy.ndarray.tolist((numpy.array(Fec) * (1 - mm)) / ((numpy.array(Fec) * (1 - mm)) + (FecPop * mm)))
    FecCalcM2 = numpy.ndarray.tolist((numpy.array(Fec) * mm) / FecPop)
    for y in range(pat):
        for x in range(n):
            if random.random() < FecCalcF[y]:
                z = y
            else:
                z = numpy.random.choice(pat, p=numpy.ndarray.tolist(numpy.array(FecCalcF2)/sum(FecCalcF2)))
            f = random.randrange(n)
            m = numpy.random.choice(n, p=numpy.ndarray.tolist(numpy.array(FecMales[z])/sum(FecMales[z])))
            if random.random() < 0.5:
                if random.random() < mut:
                    femalebreeders1[y][x][0] = femalebreeders[z][f][0] + \
                                                   random.uniform(-0.25, 0.25)
                else:
                    femalebreeders1[y][x][0] = femalebreeders[z][f][0]
                if random.random() < mut:
                    femalebreeders1[y][x][1] = femalebreeders[z][f][1] + \
                                                   random.uniform(-0.25, 0.25)
                else:
                    femalebreeders1[y][x][1] = femalebreeders[z][f][1]
            else:
                if random.random() < mut:
                    femalebreeders1[y][x][0] = femalebreeders[z][f][2] + \
                                                   random.uniform(-0.25, 0.25)
                else:
                    femalebreeders1[y][x][0] = femalebreeders[z][f][2]
                if random.random() < mut:
                    femalebreeders1[y][x][1] = femalebreeders[z][f][3] + \
                                                   random.uniform(-0.25, 0.25)
                else:
                    femalebreeders1[y][x][1] = femalebreeders[z][f][3]
            if random.random() < 0.5:
                if random.random() < mut:
                    femalebreeders1[y][x][2] = malebreeders[z][m][0] + \
                                                   random.uniform(-0.25, 0.25)
                else:
                    femalebreeders1[y][x][2] = malebreeders[z][m][0]
                if random.random() < mut:
                    femalebreeders1[y][x][3] = malebreeders[z][m][1] + \
                                                   random.uniform(-0.25, 0.25)
                else:
                    femalebreeders1[y][x][3] = malebreeders[z][m][1]
            else:
                if random.random() < mut:
                    femalebreeders1[y][x][2] = malebreeders[z][m][2] + \
                                                   random.uniform(-0.25, 0.25)
                else:
                    femalebreeders1[y][x][2] = malebreeders[z][m][2]
                if random.random() < mut:
                    femalebreeders1[y][x][3] = malebreeders[z][m][3] + \
                                                   random.uniform(-0.25, 0.25)
                else:
                    femalebreeders1[y][x][3] = malebreeders[z][m][3]
    for y in range(pat):
        for x in range(n):
            if random.random() < FecCalcM[y]:
                z = y
            else:
                z = numpy.random.choice(pat, p=numpy.ndarray.tolist(numpy.array(FecCalcM2)/sum(FecCalcM2)))
            f = random.randrange(n)
            m = numpy.random.choice(n, p=numpy.ndarray.tolist(numpy.array(FecMales[z])/sum(FecMales[z])))
            if random.random() < 0.5:
                if random.random() < mut:
                    malebreeders1[y][x][0] = femalebreeders[z][f][0] + \
                                                   random.uniform(-0.25, 0.25)
                else:
                    malebreeders1[y][x][0] = femalebreeders[z][f][0]
                if random.random() < mut:
                    malebreeders1[y][x][1] = femalebreeders[z][f][1] + \
                                                   random.uniform(-0.25, 0.25)
                else:
                    malebreeders1[y][x][1] = femalebreeders[z][f][1]
            else:
                if random.random() < mut:
                    malebreeders1[y][x][0] = femalebreeders[z][f][2] + \
                                                   random.uniform(-0.25, 0.25)
                else:
                    malebreeders1[y][x][0] = femalebreeders[z][f][2]
                if random.random() < mut:
                    malebreeders1[y][x][1] = femalebreeders[z][f][3] + \
                                                   random.uniform(-0.25, 0.25)
                else:
                    malebreeders1[y][x][1] = femalebreeders[z][f][3]
            if random.random() < 0.5:
                if random.random() < mut:
                    malebreeders1[y][x][2] = malebreeders[z][m][0] + \
                                                   random.uniform(-0.25, 0.25)
                else:
                    malebreeders1[y][x][2] = malebreeders[z][m][0]
                if random.random() < mut:
                    malebreeders1[y][x][3] = malebreeders[z][m][1] + \
                                                   random.uniform(-0.25, 0.25)
                else:
                    malebreeders1[y][x][3] = malebreeders[z][m][1]
            else:
                if random.random() < mut:
                    malebreeders1[y][x][2] = malebreeders[z][m][2] + \
                                                   random.uniform(-0.25, 0.25)
                else:
                    malebreeders1[y][x][2] = malebreeders[z][m][2]
                if random.random() < mut:
                    malebreeders1[y][x][3] = malebreeders[z][m][3] + \
                                                   random.uniform(-0.25, 0.25)
                else:
                    malebreeders1[y][x][3] = malebreeders[z][m][3]
    for y in range(pat):
        for x in range(n):
            femalebreeders[y][x] = [0 if i < 0 else i for i in femalebreeders1[y][x]]
            malebreeders[y][x] = [0 if i < 0 else i for i in malebreeders1[y][x]]
            mtick += femalebreeders[y][x][0] + femalebreeders[y][x][2] + malebreeders[y][x][0] + \
                          malebreeders[y][x][2]
            ptick += femalebreeders[y][x][1] + femalebreeders[y][x][3] + malebreeders[y][x][1] + \
                          malebreeders[y][x][3]

    Mlogger[g] = (mtick) / (pat * (n)*4)
    Plogger[g] = (ptick) / (pat * (n)*4)
    print([g, Mlogger[g]])
    print([g, Plogger[g]])
print(Mlogger[G-1])
print(Plogger[G-1])


#Promoter_Cycle

from __future__ import division
import numpy
import random


c = 0.02
b = 0.05
u = 0.03
v = 0.01
s = 0.75
mf = 0.01
mm = 0.50
mut = 0.01
pat = 1000
n = 3
G = 500000

z = 0
MHlogger = [0 for i in range(G)]
PHlogger = [0 for i in range(G)]
harmm = [0 for i in range(G)]
harmp = [0 for i in range(G)]
MRlogger = [0 for i in range(G)]
PRlogger = [0 for i in range(G)]
resistancem = [0 for i in range(G)]
resistancep = [0 for i in range(G)]
malebreeders = [[[0] * 8 for i in range(n)] for j in range(pat)]
malebreeders1 = [[[0] * 8 for i in range(n)] for j in range(pat)]
femalebreeders = [[[0] * 8 for i in range(n)] for j in range(pat)]
femalebreeders1 = [[[0] * 8 for i in range(n)] for j in range(pat)]
Indivmales = [[0, 0, 0] for j in range(pat)]
Indivfemales = [[0, 0, 0] for j in range(pat)]

Fec = [0 for i in range(pat)]
FecCalcF = [0 for i in range(pat)]
FecCalcF2 = [0 for i in range(pat)]
FecCalcM = [0 for i in range(pat)]
FecCalcM2 = [0 for i in range(pat)]
FecMales = [[0, 0, 0] for j in range(pat)]
FecFemales = [[0, 0, 0] for j in range(pat)]

g = 0


for g in range(G):
    harmm = 0
    harmp = 0
    resistancem = 0
    resistancep = 0
    for y in range(pat):
        for x in range(n):
                Indivmales[y][x] = malebreeders[y][x][0] + malebreeders[y][x][3]
                Indivfemales[y][x] = femalebreeders[y][x][4] + femalebreeders[y][x][7]
                FecMales[y][x] = 1 + (Indivmales[y][x] * b * (1 - (s * numpy.mean(Indivfemales[y])))) - \
                                  (Indivmales[y][x] * u)
                FecFemales[y][x] = 1 - (numpy.mean(Indivmales[y]) * c * (1 - Indivfemales[y][x])) - \
                                    (v * Indivfemales[y][x])
        Fec[y] = numpy.mean(FecFemales[y])
    FecPop = numpy.mean(Fec)
    FecCalcF = numpy.ndarray.tolist((numpy.array(Fec) * (1 - mf)) / ((numpy.array(Fec) * (1 - mf)) + (FecPop * mf)))
    FecCalcF2 = numpy.ndarray.tolist((numpy.array(Fec) * mf) / FecPop)
    FecCalcM = numpy.ndarray.tolist((numpy.array(Fec) * (1 - mm)) / ((numpy.array(Fec) * (1 - mm)) + (FecPop * mm)))
    FecCalcM2 = numpy.ndarray.tolist((numpy.array(Fec) * mm) / FecPop)

    for y in range(pat):
        for x in range(n):
            if random.random() < FecCalcF[y]:
                z = y
            else:
                z = numpy.random.choice(pat, p=numpy.ndarray.tolist(numpy.array(FecCalcF2)/sum(FecCalcF2)))
            f = numpy.random.choice(n, p=numpy.ndarray.tolist(numpy.array(FecFemales[z])/sum(FecFemales[z])))
            m = numpy.random.choice(n, p=numpy.ndarray.tolist(numpy.array(FecMales[z])/sum(FecMales[z])))
            if random.random() < 0.5:
                if random.random() < mut:
                    femalebreeders1[y][x][0] = femalebreeders[z][f][0] + \
                                                   random.uniform(-0.01, 0.01)
                else:
                    femalebreeders1[y][x][0] = femalebreeders[z][f][0]
                if random.random() < mut:
                    femalebreeders1[y][x][1] = femalebreeders[z][f][1] + \
                                                   random.uniform(-0.01, 0.01)
                else:
                    femalebreeders1[y][x][1] = femalebreeders[z][f][1]
            else:
                if random.random() < mut:
                    femalebreeders1[y][x][0] = femalebreeders[z][f][2] + \
                                                   random.uniform(-0.01, 0.01)
                else:
                    femalebreeders1[y][x][0] = femalebreeders[z][f][2]
                if random.random() < mut:
                    femalebreeders1[y][x][1] = femalebreeders[z][f][3] + \
                                                   random.uniform(-0.01, 0.01)
                else:
                    femalebreeders1[y][x][1] = femalebreeders[z][f][3]
            if random.random() < 0.5:
                if random.random() < mut:
                    femalebreeders1[y][x][2] = malebreeders[z][m][0] + \
                                                   random.uniform(-0.01, 0.01)
                else:
                    femalebreeders1[y][x][2] = malebreeders[z][m][0]
                if random.random() < mut:
                    femalebreeders1[y][x][3] = malebreeders[z][m][1] + \
                                                   random.uniform(-0.01, 0.01)
                else:
                    femalebreeders1[y][x][3] = malebreeders[z][m][1]
            else:
                if random.random() < mut:
                    femalebreeders1[y][x][2] = malebreeders[z][m][2] + \
                                                   random.uniform(-0.01, 0.01)
                else:
                    femalebreeders1[y][x][2] = malebreeders[z][m][2]
                if random.random() < mut:
                    femalebreeders1[y][x][3] = malebreeders[z][m][3] + \
                                                   random.uniform(-0.01, 0.01)
                else:
                    femalebreeders1[y][x][3] = malebreeders[z][m][3]
            if random.random() < 0.5:
                if random.random() < mut:
                    femalebreeders1[y][x][4] = femalebreeders[z][f][4] + \
                                                   random.uniform(-0.01, 0.01)
                else:
                    femalebreeders1[y][x][4] = femalebreeders[z][f][4]
                if random.random() < mut:
                    femalebreeders1[y][x][5] = femalebreeders[z][f][5] + \
                                                   random.uniform(-0.01, 0.01)
                else:
                    femalebreeders1[y][x][5] = femalebreeders[z][f][5]
            else:
                if random.random() < mut:
                    femalebreeders1[y][x][4] = femalebreeders[z][f][6] + \
                                                   random.uniform(-0.01, 0.01)
                else:
                    femalebreeders1[y][x][4] = femalebreeders[z][f][6]
                if random.random() < mut:
                    femalebreeders1[y][x][5] = femalebreeders[z][f][7] + \
                                                   random.uniform(-0.01, 0.01)
                else:
                    femalebreeders1[y][x][5] = femalebreeders[z][f][7]
            if random.random() < 0.5:
                if random.random() < mut:
                    femalebreeders1[y][x][6] = malebreeders[z][m][4] + \
                                                   random.uniform(-0.01, 0.01)
                else:
                    femalebreeders1[y][x][6] = malebreeders[z][m][4]
                if random.random() < mut:
                    femalebreeders1[y][x][7] = malebreeders[z][m][5] + \
                                                   random.uniform(-0.01, 0.01)
                else:
                    femalebreeders1[y][x][7] = malebreeders[z][m][5]
            else:
                if random.random() < mut:
                    femalebreeders1[y][x][6] = malebreeders[z][m][6] + \
                                                   random.uniform(-0.01, 0.01)
                else:
                    femalebreeders1[y][x][6] = malebreeders[z][m][6]
                if random.random() < mut:
                    femalebreeders1[y][x][7] = malebreeders[z][m][7] + \
                                                   random.uniform(-0.01, 0.01)
                else:
                    femalebreeders1[y][x][7] = malebreeders[z][m][7]

    for y in range(pat):
        for x in range(n):
            if random.random() < FecCalcM[y]:
                z = y
            else:
                z = numpy.random.choice(pat, p=numpy.ndarray.tolist(numpy.array(FecCalcM2)/sum(FecCalcM2)))
            f = numpy.random.choice(n, p=numpy.ndarray.tolist(numpy.array(FecFemales[z])/sum(FecFemales[z])))
            m = numpy.random.choice(n, p=numpy.ndarray.tolist(numpy.array(FecMales[z])/sum(FecMales[z])))
            if random.random() < 0.5:
                if random.random() < mut:
                    malebreeders1[y][x][0] = femalebreeders[z][f][0] + \
                                                   random.uniform(-0.01, 0.01)
                else:
                    malebreeders1[y][x][0] = femalebreeders[z][f][0]
                if random.random() < mut:
                    malebreeders1[y][x][1] = femalebreeders[z][f][1] + \
                                                   random.uniform(-0.01, 0.01)
                else:
                    malebreeders1[y][x][1] = femalebreeders[z][f][1]
            else:
                if random.random() < mut:
                    malebreeders1[y][x][0] = femalebreeders[z][f][2] + \
                                                   random.uniform(-0.01, 0.01)
                else:
                    malebreeders1[y][x][0] = femalebreeders[z][f][2]
                if random.random() < mut:
                    malebreeders1[y][x][1] = femalebreeders[z][f][3] + \
                                                   random.uniform(-0.01, 0.01)
                else:
                    malebreeders1[y][x][1] = femalebreeders[z][f][3]
            if random.random() < 0.5:
                if random.random() < mut:
                    malebreeders1[y][x][2] = malebreeders[z][m][0] + \
                                                   random.uniform(-0.01, 0.01)
                else:
                    malebreeders1[y][x][2] = malebreeders[z][m][0]
                if random.random() < mut:
                    malebreeders1[y][x][3] = malebreeders[z][m][1] + \
                                                   random.uniform(-0.01, 0.01)
                else:
                    malebreeders1[y][x][3] = malebreeders[z][m][1]
            else:
                if random.random() < mut:
                    malebreeders1[y][x][2] = malebreeders[z][m][2] + \
                                                   random.uniform(-0.01, 0.01)
                else:
                    malebreeders1[y][x][2] = malebreeders[z][m][2]
                if random.random() < mut:
                    malebreeders1[y][x][3] = malebreeders[z][m][3] + \
                                                   random.uniform(-0.01, 0.01)
                else:
                    malebreeders1[y][x][3] = malebreeders[z][m][3]
            if random.random() < 0.5:
                if random.random() < mut:
                    malebreeders1[y][x][4] = femalebreeders[z][f][4] + \
                                                   random.uniform(-0.01, 0.01)
                else:
                    malebreeders1[y][x][4] = femalebreeders[z][f][4]
                if random.random() < mut:
                    malebreeders1[y][x][5] = femalebreeders[z][f][5] + \
                                                   random.uniform(-0.01, 0.01)
                else:
                    malebreeders1[y][x][5] = femalebreeders[z][f][5]
            else:
                if random.random() < mut:
                    malebreeders1[y][x][4] = femalebreeders[z][f][6] + \
                                                   random.uniform(-0.01, 0.01)
                else:
                    malebreeders1[y][x][4] = femalebreeders[z][f][6]
                if random.random() < mut:
                    malebreeders1[y][x][5] = femalebreeders[z][f][7] + \
                                                   random.uniform(-0.01, 0.01)
                else:
                    malebreeders1[y][x][5] = femalebreeders[z][f][7]
            if random.random() < 0.5:
                if random.random() < mut:
                    malebreeders1[y][x][6] = malebreeders[z][m][4] + \
                                                   random.uniform(-0.01, 0.01)
                else:
                    malebreeders1[y][x][6] = malebreeders[z][m][4]
                if random.random() < mut:
                    malebreeders1[y][x][7] = malebreeders[z][m][5] + \
                                                   random.uniform(-0.01, 0.01)
                else:
                    malebreeders1[y][x][7] = malebreeders[z][m][5]
            else:
                if random.random() < mut:
                    malebreeders1[y][x][6] = malebreeders[z][m][6] + \
                                                   random.uniform(-0.01, 0.01)
                else:
                    malebreeders1[y][x][6] = malebreeders[z][m][6]
                if random.random() < mut:
                    malebreeders1[y][x][7] = malebreeders[z][m][7] + \
                                                   random.uniform(-0.01, 0.01)
                else:
                    malebreeders1[y][x][7] = malebreeders[z][m][7]
    for y in range(pat):
        for x in range(n):
            femalebreeders[y][x] = [0 if i < 0 else i for i in femalebreeders1[y][x]]
            malebreeders[y][x] = [0 if i < 0 else i for i in malebreeders1[y][x]]
            harmm += femalebreeders[y][x][0] + femalebreeders[y][x][2] + malebreeders[y][x][0] + \
                          malebreeders[y][x][2]
            harmp += femalebreeders[y][x][1] + femalebreeders[y][x][3] + malebreeders[y][x][1] + \
                          malebreeders[y][x][3]
            resistancem += femalebreeders[y][x][4] + femalebreeders[y][x][6] + malebreeders[y][x][4] + \
                          malebreeders[y][x][6]
            resistancep += femalebreeders[y][x][5] + femalebreeders[y][x][7] + malebreeders[y][x][5] + \
                          malebreeders[y][x][7]
    MHlogger[g] = (harmm) / (pat * (n)*4)
    PHlogger[g] = (harmp) / (pat * (n)*4)
    MRlogger[g] = (resistancem) / (pat * (n)*4)
    PRlogger[g] = (resistancep) / (pat * (n)*4)
    print([g, MHlogger[g]])
    print([g, PHlogger[g]])
    print([g, MRlogger[g]])
    print([g, PRlogger[g]])
print(MHlogger[G-1])
print(PHlogger[G-1])
print(MRlogger[G-1])
print(PRlogger[G-1])


#Inhibitor_Cycle

from __future__ import division
import numpy
import random


c = 0.02
b = 0.05
u = 0.03
v = 0.01
s = 0.75
mf = 0.01
mm = 0.50
mut = 0.01
pat = 1000
n = 3
G = 500000

z = 0
MHlogger = [0 for i in range(G)]
PHlogger = [0 for i in range(G)]
harmm = [0 for i in range(G)]
harmp = [0 for i in range(G)]
MRlogger = [0 for i in range(G)]
PRlogger = [0 for i in range(G)]
resistancem = [0 for i in range(G)]
resistancep = [0 for i in range(G)]
malebreeders = [[[0] * 8 for i in range(n)] for j in range(pat)]
malebreeders1 = [[[0] * 8 for i in range(n)] for j in range(pat)]
femalebreeders = [[[0] * 8 for i in range(n)] for j in range(pat)]
femalebreeders1 = [[[0] * 8 for i in range(n)] for j in range(pat)]
Indivmales = [[0, 0, 0] for j in range(pat)]
Indivfemales = [[0, 0, 0] for j in range(pat)]

Fec = [0 for i in range(pat)]
FecCalcF = [0 for i in range(pat)]
FecCalcF2 = [0 for i in range(pat)]
FecCalcM = [0 for i in range(pat)]
FecCalcM2 = [0 for i in range(pat)]
FecMales = [[0, 0, 0] for j in range(pat)]
FecFemales = [[0, 0, 0] for j in range(pat)]

g = 0


for g in range(G):
    harmm = 0
    harmp = 0
    resistancem = 0
    resistancep = 0
    for y in range(pat):
        for x in range(n):
                Indivmales[y][x] = 1 - malebreeders[y][x][0] - malebreeders[y][x][3]
                Indivfemales[y][x] = femalebreeders[y][x][4] + femalebreeders[y][x][7]
                FecMales[y][x] = 1 + (Indivmales[y][x] * b * (1 - (s * numpy.mean(Indivfemales[y])))) - \
                                  (Indivmales[y][x] * u)
                FecFemales[y][x] = 1 - (numpy.mean(Indivmales[y]) * c * (1 - Indivfemales[y][x])) - \
                                    (v * Indivfemales[y][x])
        Fec[y] = numpy.mean(FecFemales[y])
    FecPop = numpy.mean(Fec)
    FecCalcF = numpy.ndarray.tolist((numpy.array(Fec) * (1 - mf)) / ((numpy.array(Fec) * (1 - mf)) + (FecPop * mf)))
    FecCalcF2 = numpy.ndarray.tolist((numpy.array(Fec) * mf) / FecPop)
    FecCalcM = numpy.ndarray.tolist((numpy.array(Fec) * (1 - mm)) / ((numpy.array(Fec) * (1 - mm)) + (FecPop * mm)))
    FecCalcM2 = numpy.ndarray.tolist((numpy.array(Fec) * mm) / FecPop)

    for y in range(pat):
        for x in range(n):
            if random.random() < FecCalcF[y]:
                z = y
            else:
                z = numpy.random.choice(pat, p=numpy.ndarray.tolist(numpy.array(FecCalcF2)/sum(FecCalcF2)))
            f = numpy.random.choice(n, p=numpy.ndarray.tolist(numpy.array(FecFemales[z])/sum(FecFemales[z])))
            m = numpy.random.choice(n, p=numpy.ndarray.tolist(numpy.array(FecMales[z])/sum(FecMales[z])))
            if random.random() < 0.5:
                if random.random() < mut:
                    femalebreeders1[y][x][0] = femalebreeders[z][f][0] + \
                                                   random.uniform(-0.01, 0.01)
                else:
                    femalebreeders1[y][x][0] = femalebreeders[z][f][0]
                if random.random() < mut:
                    femalebreeders1[y][x][1] = femalebreeders[z][f][1] + \
                                                   random.uniform(-0.01, 0.01)
                else:
                    femalebreeders1[y][x][1] = femalebreeders[z][f][1]
            else:
                if random.random() < mut:
                    femalebreeders1[y][x][0] = femalebreeders[z][f][2] + \
                                                   random.uniform(-0.01, 0.01)
                else:
                    femalebreeders1[y][x][0] = femalebreeders[z][f][2]
                if random.random() < mut:
                    femalebreeders1[y][x][1] = femalebreeders[z][f][3] + \
                                                   random.uniform(-0.01, 0.01)
                else:
                    femalebreeders1[y][x][1] = femalebreeders[z][f][3]
            if random.random() < 0.5:
                if random.random() < mut:
                    femalebreeders1[y][x][2] = malebreeders[z][m][0] + \
                                                   random.uniform(-0.01, 0.01)
                else:
                    femalebreeders1[y][x][2] = malebreeders[z][m][0]
                if random.random() < mut:
                    femalebreeders1[y][x][3] = malebreeders[z][m][1] + \
                                                   random.uniform(-0.01, 0.01)
                else:
                    femalebreeders1[y][x][3] = malebreeders[z][m][1]
            else:
                if random.random() < mut:
                    femalebreeders1[y][x][2] = malebreeders[z][m][2] + \
                                                   random.uniform(-0.01, 0.01)
                else:
                    femalebreeders1[y][x][2] = malebreeders[z][m][2]
                if random.random() < mut:
                    femalebreeders1[y][x][3] = malebreeders[z][m][3] + \
                                                   random.uniform(-0.01, 0.01)
                else:
                    femalebreeders1[y][x][3] = malebreeders[z][m][3]
            if random.random() < 0.5:
                if random.random() < mut:
                    femalebreeders1[y][x][4] = femalebreeders[z][f][4] + \
                                                   random.uniform(-0.01, 0.01)
                else:
                    femalebreeders1[y][x][4] = femalebreeders[z][f][4]
                if random.random() < mut:
                    femalebreeders1[y][x][5] = femalebreeders[z][f][5] + \
                                                   random.uniform(-0.01, 0.01)
                else:
                    femalebreeders1[y][x][5] = femalebreeders[z][f][5]
            else:
                if random.random() < mut:
                    femalebreeders1[y][x][4] = femalebreeders[z][f][6] + \
                                                   random.uniform(-0.01, 0.01)
                else:
                    femalebreeders1[y][x][4] = femalebreeders[z][f][6]
                if random.random() < mut:
                    femalebreeders1[y][x][5] = femalebreeders[z][f][7] + \
                                                   random.uniform(-0.01, 0.01)
                else:
                    femalebreeders1[y][x][5] = femalebreeders[z][f][7]
            if random.random() < 0.5:
                if random.random() < mut:
                    femalebreeders1[y][x][6] = malebreeders[z][m][4] + \
                                                   random.uniform(-0.01, 0.01)
                else:
                    femalebreeders1[y][x][6] = malebreeders[z][m][4]
                if random.random() < mut:
                    femalebreeders1[y][x][7] = malebreeders[z][m][5] + \
                                                   random.uniform(-0.01, 0.01)
                else:
                    femalebreeders1[y][x][7] = malebreeders[z][m][5]
            else:
                if random.random() < mut:
                    femalebreeders1[y][x][6] = malebreeders[z][m][6] + \
                                                   random.uniform(-0.01, 0.01)
                else:
                    femalebreeders1[y][x][6] = malebreeders[z][m][6]
                if random.random() < mut:
                    femalebreeders1[y][x][7] = malebreeders[z][m][7] + \
                                                   random.uniform(-0.01, 0.01)
                else:
                    femalebreeders1[y][x][7] = malebreeders[z][m][7]

    for y in range(pat):
        for x in range(n):
            if random.random() < FecCalcM[y]:
                z = y
            else:
                z = numpy.random.choice(pat, p=numpy.ndarray.tolist(numpy.array(FecCalcM2)/sum(FecCalcM2)))
            f = numpy.random.choice(n, p=numpy.ndarray.tolist(numpy.array(FecFemales[z])/sum(FecFemales[z])))
            m = numpy.random.choice(n, p=numpy.ndarray.tolist(numpy.array(FecMales[z])/sum(FecMales[z])))
            if random.random() < 0.5:
                if random.random() < mut:
                    malebreeders1[y][x][0] = femalebreeders[z][f][0] + \
                                                   random.uniform(-0.01, 0.01)
                else:
                    malebreeders1[y][x][0] = femalebreeders[z][f][0]
                if random.random() < mut:
                    malebreeders1[y][x][1] = femalebreeders[z][f][1] + \
                                                   random.uniform(-0.01, 0.01)
                else:
                    malebreeders1[y][x][1] = femalebreeders[z][f][1]
            else:
                if random.random() < mut:
                    malebreeders1[y][x][0] = femalebreeders[z][f][2] + \
                                                   random.uniform(-0.01, 0.01)
                else:
                    malebreeders1[y][x][0] = femalebreeders[z][f][2]
                if random.random() < mut:
                    malebreeders1[y][x][1] = femalebreeders[z][f][3] + \
                                                   random.uniform(-0.01, 0.01)
                else:
                    malebreeders1[y][x][1] = femalebreeders[z][f][3]
            if random.random() < 0.5:
                if random.random() < mut:
                    malebreeders1[y][x][2] = malebreeders[z][m][0] + \
                                                   random.uniform(-0.01, 0.01)
                else:
                    malebreeders1[y][x][2] = malebreeders[z][m][0]
                if random.random() < mut:
                    malebreeders1[y][x][3] = malebreeders[z][m][1] + \
                                                   random.uniform(-0.01, 0.01)
                else:
                    malebreeders1[y][x][3] = malebreeders[z][m][1]
            else:
                if random.random() < mut:
                    malebreeders1[y][x][2] = malebreeders[z][m][2] + \
                                                   random.uniform(-0.01, 0.01)
                else:
                    malebreeders1[y][x][2] = malebreeders[z][m][2]
                if random.random() < mut:
                    malebreeders1[y][x][3] = malebreeders[z][m][3] + \
                                                   random.uniform(-0.01, 0.01)
                else:
                    malebreeders1[y][x][3] = malebreeders[z][m][3]
            if random.random() < 0.5:
                if random.random() < mut:
                    malebreeders1[y][x][4] = femalebreeders[z][f][4] + \
                                                   random.uniform(-0.01, 0.01)
                else:
                    malebreeders1[y][x][4] = femalebreeders[z][f][4]
                if random.random() < mut:
                    malebreeders1[y][x][5] = femalebreeders[z][f][5] + \
                                                   random.uniform(-0.01, 0.01)
                else:
                    malebreeders1[y][x][5] = femalebreeders[z][f][5]
            else:
                if random.random() < mut:
                    malebreeders1[y][x][4] = femalebreeders[z][f][6] + \
                                                   random.uniform(-0.01, 0.01)
                else:
                    malebreeders1[y][x][4] = femalebreeders[z][f][6]
                if random.random() < mut:
                    malebreeders1[y][x][5] = femalebreeders[z][f][7] + \
                                                   random.uniform(-0.01, 0.01)
                else:
                    malebreeders1[y][x][5] = femalebreeders[z][f][7]
            if random.random() < 0.5:
                if random.random() < mut:
                    malebreeders1[y][x][6] = malebreeders[z][m][4] + \
                                                   random.uniform(-0.01, 0.01)
                else:
                    malebreeders1[y][x][6] = malebreeders[z][m][4]
                if random.random() < mut:
                    malebreeders1[y][x][7] = malebreeders[z][m][5] + \
                                                   random.uniform(-0.01, 0.01)
                else:
                    malebreeders1[y][x][7] = malebreeders[z][m][5]
            else:
                if random.random() < mut:
                    malebreeders1[y][x][6] = malebreeders[z][m][6] + \
                                                   random.uniform(-0.01, 0.01)
                else:
                    malebreeders1[y][x][6] = malebreeders[z][m][6]
                if random.random() < mut:
                    malebreeders1[y][x][7] = malebreeders[z][m][7] + \
                                                   random.uniform(-0.01, 0.01)
                else:
                    malebreeders1[y][x][7] = malebreeders[z][m][7]
    for y in range(pat):
        for x in range(n):
            femalebreeders[y][x] = [0 if i < 0 else i for i in femalebreeders1[y][x]]
            malebreeders[y][x] = [0 if i < 0 else i for i in malebreeders1[y][x]]
            harmm += femalebreeders[y][x][0] + femalebreeders[y][x][2] + malebreeders[y][x][0] + \
                          malebreeders[y][x][2]
            harmp += femalebreeders[y][x][1] + femalebreeders[y][x][3] + malebreeders[y][x][1] + \
                          malebreeders[y][x][3]
            resistancem += femalebreeders[y][x][4] + femalebreeders[y][x][6] + malebreeders[y][x][4] + \
                          malebreeders[y][x][6]
            resistancep += femalebreeders[y][x][5] + femalebreeders[y][x][7] + malebreeders[y][x][5] + \
                          malebreeders[y][x][7]
    MHlogger[g] = (harmm) / (pat * (n)*4)
    PHlogger[g] = (harmp) / (pat * (n)*4)
    MRlogger[g] = (resistancem) / (pat * (n)*4)
    PRlogger[g] = (resistancep) / (pat * (n)*4)
    print([g, MHlogger[g]])
    print([g, PHlogger[g]])
    print([g, MRlogger[g]])
    print([g, PRlogger[g]])
print(MHlogger[G-1])
print(PHlogger[G-1])
print(MRlogger[G-1])
print(PRlogger[G-1])


# Promoter_CycleOptimal

from __future__ import division
import numpy
import random


c = 0.02
b = 0.05
u = 0.03
v = 0.01
s = 0.75
mf = 0.01
mm = 0.50
mut = 0.01
pat = 1000
n = 3
G = 500000

z = 0
MHlogger = [0 for i in range(G)]
PHlogger = [0 for i in range(G)]
harmm = [0 for i in range(G)]
harmp = [0 for i in range(G)]
MRlogger = [0 for i in range(G)]
PRlogger = [0 for i in range(G)]
resistancem = [0 for i in range(G)]
resistancep = [0 for i in range(G)]
malebreeders = [[[0] * 8 for i in range(n)] for j in range(pat)]
malebreeders1 = [[[0] * 8 for i in range(n)] for j in range(pat)]
femalebreeders = [[[0] * 8 for i in range(n)] for j in range(pat)]
femalebreeders1 = [[[0] * 8 for i in range(n)] for j in range(pat)]
Indivmales = [[0, 0, 0] for j in range(pat)]
Indivfemales = [[0, 0, 0] for j in range(pat)]

Fec = [0 for i in range(pat)]
FecCalcF = [0 for i in range(pat)]
FecCalcF2 = [0 for i in range(pat)]
FecCalcM = [0 for i in range(pat)]
FecCalcM2 = [0 for i in range(pat)]
FecMales = [[0, 0, 0] for j in range(pat)]
FecFemales = [[0, 0, 0] for j in range(pat)]

g = 0

for y in range(pat):
    for x in range(n):
        for w in range(4):
            femalebreeders1[y][x][w] = (0.499999999999983)/2
            femalebreeders[y][x][w] = (0.499999999999983)/2
            malebreeders1[y][x][w] = (0.499999999999983)/2
            malebreeders[y][x][w] = (0.499999999999983)/2
for y in range(pat):
    for x in range(n):
        for w in range(4,8):
            femalebreeders1[y][x][w] = (0.4306180252392663)/2
            femalebreeders[y][x][w] = (0.4306180252392663)/2
            malebreeders1[y][x][w] = (0.4306180252392663)/2
            malebreeders[y][x][w] = (0.4306180252392663)/2


for g in range(G):
    harmm = 0
    harmp = 0
    resistancem = 0
    resistancep = 0
    for y in range(pat):
        for x in range(n):
                Indivmales[y][x] = malebreeders[y][x][0] + malebreeders[y][x][3]
                Indivfemales[y][x] = femalebreeders[y][x][4] + femalebreeders[y][x][7]
                FecMales[y][x] = 1 + (Indivmales[y][x] * b * (1 - (s * numpy.mean(Indivfemales[y])))) - \
                                  (Indivmales[y][x] * u)
                FecFemales[y][x] = 1 - (numpy.mean(Indivmales[y]) * c * (1 - Indivfemales[y][x])) - \
                                    (v * Indivfemales[y][x])
        Fec[y] = numpy.mean(FecFemales[y])
    FecPop = numpy.mean(Fec)
    FecCalcF = numpy.ndarray.tolist((numpy.array(Fec) * (1 - mf)) / ((numpy.array(Fec) * (1 - mf)) + (FecPop * mf)))
    FecCalcF2 = numpy.ndarray.tolist((numpy.array(Fec) * mf) / FecPop)
    FecCalcM = numpy.ndarray.tolist((numpy.array(Fec) * (1 - mm)) / ((numpy.array(Fec) * (1 - mm)) + (FecPop * mm)))
    FecCalcM2 = numpy.ndarray.tolist((numpy.array(Fec) * mm) / FecPop)

    for y in range(pat):
        for x in range(n):
            if random.random() < FecCalcF[y]:
                z = y
            else:
                z = numpy.random.choice(pat, p=numpy.ndarray.tolist(numpy.array(FecCalcF2)/sum(FecCalcF2)))
            f = numpy.random.choice(n, p=numpy.ndarray.tolist(numpy.array(FecFemales[z])/sum(FecFemales[z])))
            m = numpy.random.choice(n, p=numpy.ndarray.tolist(numpy.array(FecMales[z])/sum(FecMales[z])))
            if random.random() < 0.5:
                if random.random() < mut:
                    femalebreeders1[y][x][0] = femalebreeders[z][f][0] + \
                                                   random.uniform(-0.01, 0.01)
                else:
                    femalebreeders1[y][x][0] = femalebreeders[z][f][0]
                if random.random() < mut:
                    femalebreeders1[y][x][1] = femalebreeders[z][f][1] + \
                                                   random.uniform(-0.01, 0.01)
                else:
                    femalebreeders1[y][x][1] = femalebreeders[z][f][1]
            else:
                if random.random() < mut:
                    femalebreeders1[y][x][0] = femalebreeders[z][f][2] + \
                                                   random.uniform(-0.01, 0.01)
                else:
                    femalebreeders1[y][x][0] = femalebreeders[z][f][2]
                if random.random() < mut:
                    femalebreeders1[y][x][1] = femalebreeders[z][f][3] + \
                                                   random.uniform(-0.01, 0.01)
                else:
                    femalebreeders1[y][x][1] = femalebreeders[z][f][3]
            if random.random() < 0.5:
                if random.random() < mut:
                    femalebreeders1[y][x][2] = malebreeders[z][m][0] + \
                                                   random.uniform(-0.01, 0.01)
                else:
                    femalebreeders1[y][x][2] = malebreeders[z][m][0]
                if random.random() < mut:
                    femalebreeders1[y][x][3] = malebreeders[z][m][1] + \
                                                   random.uniform(-0.01, 0.01)
                else:
                    femalebreeders1[y][x][3] = malebreeders[z][m][1]
            else:
                if random.random() < mut:
                    femalebreeders1[y][x][2] = malebreeders[z][m][2] + \
                                                   random.uniform(-0.01, 0.01)
                else:
                    femalebreeders1[y][x][2] = malebreeders[z][m][2]
                if random.random() < mut:
                    femalebreeders1[y][x][3] = malebreeders[z][m][3] + \
                                                   random.uniform(-0.01, 0.01)
                else:
                    femalebreeders1[y][x][3] = malebreeders[z][m][3]
            if random.random() < 0.5:
                if random.random() < mut:
                    femalebreeders1[y][x][4] = femalebreeders[z][f][4] + \
                                                   random.uniform(-0.01, 0.01)
                else:
                    femalebreeders1[y][x][4] = femalebreeders[z][f][4]
                if random.random() < mut:
                    femalebreeders1[y][x][5] = femalebreeders[z][f][5] + \
                                                   random.uniform(-0.01, 0.01)
                else:
                    femalebreeders1[y][x][5] = femalebreeders[z][f][5]
            else:
                if random.random() < mut:
                    femalebreeders1[y][x][4] = femalebreeders[z][f][6] + \
                                                   random.uniform(-0.01, 0.01)
                else:
                    femalebreeders1[y][x][4] = femalebreeders[z][f][6]
                if random.random() < mut:
                    femalebreeders1[y][x][5] = femalebreeders[z][f][7] + \
                                                   random.uniform(-0.01, 0.01)
                else:
                    femalebreeders1[y][x][5] = femalebreeders[z][f][7]
            if random.random() < 0.5:
                if random.random() < mut:
                    femalebreeders1[y][x][6] = malebreeders[z][m][4] + \
                                                   random.uniform(-0.01, 0.01)
                else:
                    femalebreeders1[y][x][6] = malebreeders[z][m][4]
                if random.random() < mut:
                    femalebreeders1[y][x][7] = malebreeders[z][m][5] + \
                                                   random.uniform(-0.01, 0.01)
                else:
                    femalebreeders1[y][x][7] = malebreeders[z][m][5]
            else:
                if random.random() < mut:
                    femalebreeders1[y][x][6] = malebreeders[z][m][6] + \
                                                   random.uniform(-0.01, 0.01)
                else:
                    femalebreeders1[y][x][6] = malebreeders[z][m][6]
                if random.random() < mut:
                    femalebreeders1[y][x][7] = malebreeders[z][m][7] + \
                                                   random.uniform(-0.01, 0.01)
                else:
                    femalebreeders1[y][x][7] = malebreeders[z][m][7]

    for y in range(pat):
        for x in range(n):
            if random.random() < FecCalcM[y]:
                z = y
            else:
                z = numpy.random.choice(pat, p=numpy.ndarray.tolist(numpy.array(FecCalcM2)/sum(FecCalcM2)))
            f = numpy.random.choice(n, p=numpy.ndarray.tolist(numpy.array(FecFemales[z])/sum(FecFemales[z])))
            m = numpy.random.choice(n, p=numpy.ndarray.tolist(numpy.array(FecMales[z])/sum(FecMales[z])))
            if random.random() < 0.5:
                if random.random() < mut:
                    malebreeders1[y][x][0] = femalebreeders[z][f][0] + \
                                                   random.uniform(-0.01, 0.01)
                else:
                    malebreeders1[y][x][0] = femalebreeders[z][f][0]
                if random.random() < mut:
                    malebreeders1[y][x][1] = femalebreeders[z][f][1] + \
                                                   random.uniform(-0.01, 0.01)
                else:
                    malebreeders1[y][x][1] = femalebreeders[z][f][1]
            else:
                if random.random() < mut:
                    malebreeders1[y][x][0] = femalebreeders[z][f][2] + \
                                                   random.uniform(-0.01, 0.01)
                else:
                    malebreeders1[y][x][0] = femalebreeders[z][f][2]
                if random.random() < mut:
                    malebreeders1[y][x][1] = femalebreeders[z][f][3] + \
                                                   random.uniform(-0.01, 0.01)
                else:
                    malebreeders1[y][x][1] = femalebreeders[z][f][3]
            if random.random() < 0.5:
                if random.random() < mut:
                    malebreeders1[y][x][2] = malebreeders[z][m][0] + \
                                                   random.uniform(-0.01, 0.01)
                else:
                    malebreeders1[y][x][2] = malebreeders[z][m][0]
                if random.random() < mut:
                    malebreeders1[y][x][3] = malebreeders[z][m][1] + \
                                                   random.uniform(-0.01, 0.01)
                else:
                    malebreeders1[y][x][3] = malebreeders[z][m][1]
            else:
                if random.random() < mut:
                    malebreeders1[y][x][2] = malebreeders[z][m][2] + \
                                                   random.uniform(-0.01, 0.01)
                else:
                    malebreeders1[y][x][2] = malebreeders[z][m][2]
                if random.random() < mut:
                    malebreeders1[y][x][3] = malebreeders[z][m][3] + \
                                                   random.uniform(-0.01, 0.01)
                else:
                    malebreeders1[y][x][3] = malebreeders[z][m][3]
            if random.random() < 0.5:
                if random.random() < mut:
                    malebreeders1[y][x][4] = femalebreeders[z][f][4] + \
                                                   random.uniform(-0.01, 0.01)
                else:
                    malebreeders1[y][x][4] = femalebreeders[z][f][4]
                if random.random() < mut:
                    malebreeders1[y][x][5] = femalebreeders[z][f][5] + \
                                                   random.uniform(-0.01, 0.01)
                else:
                    malebreeders1[y][x][5] = femalebreeders[z][f][5]
            else:
                if random.random() < mut:
                    malebreeders1[y][x][4] = femalebreeders[z][f][6] + \
                                                   random.uniform(-0.01, 0.01)
                else:
                    malebreeders1[y][x][4] = femalebreeders[z][f][6]
                if random.random() < mut:
                    malebreeders1[y][x][5] = femalebreeders[z][f][7] + \
                                                   random.uniform(-0.01, 0.01)
                else:
                    malebreeders1[y][x][5] = femalebreeders[z][f][7]
            if random.random() < 0.5:
                if random.random() < mut:
                    malebreeders1[y][x][6] = malebreeders[z][m][4] + \
                                                   random.uniform(-0.01, 0.01)
                else:
                    malebreeders1[y][x][6] = malebreeders[z][m][4]
                if random.random() < mut:
                    malebreeders1[y][x][7] = malebreeders[z][m][5] + \
                                                   random.uniform(-0.01, 0.01)
                else:
                    malebreeders1[y][x][7] = malebreeders[z][m][5]
            else:
                if random.random() < mut:
                    malebreeders1[y][x][6] = malebreeders[z][m][6] + \
                                                   random.uniform(-0.01, 0.01)
                else:
                    malebreeders1[y][x][6] = malebreeders[z][m][6]
                if random.random() < mut:
                    malebreeders1[y][x][7] = malebreeders[z][m][7] + \
                                                   random.uniform(-0.01, 0.01)
                else:
                    malebreeders1[y][x][7] = malebreeders[z][m][7]
    for y in range(pat):
        for x in range(n):
            femalebreeders[y][x] = [0 if i < 0 else i for i in femalebreeders1[y][x]]
            malebreeders[y][x] = [0 if i < 0 else i for i in malebreeders1[y][x]]
            harmm += femalebreeders[y][x][0] + femalebreeders[y][x][2] + malebreeders[y][x][0] + \
                          malebreeders[y][x][2]
            harmp += femalebreeders[y][x][1] + femalebreeders[y][x][3] + malebreeders[y][x][1] + \
                          malebreeders[y][x][3]
            resistancem += femalebreeders[y][x][4] + femalebreeders[y][x][6] + malebreeders[y][x][4] + \
                          malebreeders[y][x][6]
            resistancep += femalebreeders[y][x][5] + femalebreeders[y][x][7] + malebreeders[y][x][5] + \
                          malebreeders[y][x][7]
    MHlogger[g] = (harmm) / (pat * (n)*4)
    PHlogger[g] = (harmp) / (pat * (n)*4)
    MRlogger[g] = (resistancem) / (pat * (n)*4)
    PRlogger[g] = (resistancep) / (pat * (n)*4)
    print([g, MHlogger[g]])
    print([g, PHlogger[g]])
    print([g, MRlogger[g]])
    print([g, PRlogger[g]])
print(MHlogger[G-1])
print(PHlogger[G-1])
print(MRlogger[G-1])
print(PRlogger[G-1])


# Inhibitor_CycleOptimal

from __future__ import division
import numpy
import random


c = 0.02
b = 0.05
u = 0.03
v = 0.01
s = 0.75
mf = 0.01
mm = 0.50
mut = 0.01
pat = 1000
n = 3
G = 500000

z = 0
MHlogger = [0 for i in range(G)]
PHlogger = [0 for i in range(G)]
harmm = [0 for i in range(G)]
harmp = [0 for i in range(G)]
MRlogger = [0 for i in range(G)]
PRlogger = [0 for i in range(G)]
resistancem = [0 for i in range(G)]
resistancep = [0 for i in range(G)]
malebreeders = [[[0] * 8 for i in range(n)] for j in range(pat)]
malebreeders1 = [[[0] * 8 for i in range(n)] for j in range(pat)]
femalebreeders = [[[0] * 8 for i in range(n)] for j in range(pat)]
femalebreeders1 = [[[0] * 8 for i in range(n)] for j in range(pat)]
Indivmales = [[0, 0, 0] for j in range(pat)]
Indivfemales = [[0, 0, 0] for j in range(pat)]

Fec = [0 for i in range(pat)]
FecCalcF = [0 for i in range(pat)]
FecCalcF2 = [0 for i in range(pat)]
FecCalcM = [0 for i in range(pat)]
FecCalcM2 = [0 for i in range(pat)]
FecMales = [[0, 0, 0] for j in range(pat)]
FecFemales = [[0, 0, 0] for j in range(pat)]

g = 0

for y in range(pat):
    for x in range(n):
        for w in range(4):
            femalebreeders1[y][x][w] = (1 - 0.499999999999983)/2
            femalebreeders[y][x][w] = (1 - 0.499999999999983)/2
            malebreeders1[y][x][w] = (1 - 0.499999999999983)/2
            malebreeders[y][x][w] = (1 - 0.499999999999983)/2
for y in range(pat):
    for x in range(n):
        for w in range(4,8):
            femalebreeders1[y][x][w] = (0.4306180252392663)/2
            femalebreeders[y][x][w] = (0.4306180252392663)/2
            malebreeders1[y][x][w] = (0.4306180252392663)/2
            malebreeders[y][x][w] = (0.4306180252392663)/2

print(malebreeders)
print(femalebreeders)

for g in range(G):
    harmm = 0
    harmp = 0
    resistancem = 0
    resistancep = 0
    for y in range(pat):
        for x in range(n):
                Indivmales[y][x] = 1 - malebreeders[y][x][0] - malebreeders[y][x][3]
                Indivfemales[y][x] = femalebreeders[y][x][4] + femalebreeders[y][x][7]
                FecMales[y][x] = 1 + (Indivmales[y][x] * b * (1 - (s * numpy.mean(Indivfemales[y])))) - \
                                  (Indivmales[y][x] * u)
                FecFemales[y][x] = 1 - (numpy.mean(Indivmales[y]) * c * (1 - Indivfemales[y][x])) - \
                                    (v * Indivfemales[y][x])
        Fec[y] = numpy.mean(FecFemales[y])
    FecPop = numpy.mean(Fec)
    FecCalcF = numpy.ndarray.tolist((numpy.array(Fec) * (1 - mf)) / ((numpy.array(Fec) * (1 - mf)) + (FecPop * mf)))
    FecCalcF2 = numpy.ndarray.tolist((numpy.array(Fec) * mf) / FecPop)
    FecCalcM = numpy.ndarray.tolist((numpy.array(Fec) * (1 - mm)) / ((numpy.array(Fec) * (1 - mm)) + (FecPop * mm)))
    FecCalcM2 = numpy.ndarray.tolist((numpy.array(Fec) * mm) / FecPop)

    for y in range(pat):
        for x in range(n):
            if random.random() < FecCalcF[y]:
                z = y
            else:
                z = numpy.random.choice(pat, p=numpy.ndarray.tolist(numpy.array(FecCalcF2)/sum(FecCalcF2)))
            f = numpy.random.choice(n, p=numpy.ndarray.tolist(numpy.array(FecFemales[z])/sum(FecFemales[z])))
            m = numpy.random.choice(n, p=numpy.ndarray.tolist(numpy.array(FecMales[z])/sum(FecMales[z])))
            if random.random() < 0.5:
                if random.random() < mut:
                    femalebreeders1[y][x][0] = femalebreeders[z][f][0] + \
                                                   random.uniform(-0.01, 0.01)
                else:
                    femalebreeders1[y][x][0] = femalebreeders[z][f][0]
                if random.random() < mut:
                    femalebreeders1[y][x][1] = femalebreeders[z][f][1] + \
                                                   random.uniform(-0.01, 0.01)
                else:
                    femalebreeders1[y][x][1] = femalebreeders[z][f][1]
            else:
                if random.random() < mut:
                    femalebreeders1[y][x][0] = femalebreeders[z][f][2] + \
                                                   random.uniform(-0.01, 0.01)
                else:
                    femalebreeders1[y][x][0] = femalebreeders[z][f][2]
                if random.random() < mut:
                    femalebreeders1[y][x][1] = femalebreeders[z][f][3] + \
                                                   random.uniform(-0.01, 0.01)
                else:
                    femalebreeders1[y][x][1] = femalebreeders[z][f][3]
            if random.random() < 0.5:
                if random.random() < mut:
                    femalebreeders1[y][x][2] = malebreeders[z][m][0] + \
                                                   random.uniform(-0.01, 0.01)
                else:
                    femalebreeders1[y][x][2] = malebreeders[z][m][0]
                if random.random() < mut:
                    femalebreeders1[y][x][3] = malebreeders[z][m][1] + \
                                                   random.uniform(-0.01, 0.01)
                else:
                    femalebreeders1[y][x][3] = malebreeders[z][m][1]
            else:
                if random.random() < mut:
                    femalebreeders1[y][x][2] = malebreeders[z][m][2] + \
                                                   random.uniform(-0.01, 0.01)
                else:
                    femalebreeders1[y][x][2] = malebreeders[z][m][2]
                if random.random() < mut:
                    femalebreeders1[y][x][3] = malebreeders[z][m][3] + \
                                                   random.uniform(-0.01, 0.01)
                else:
                    femalebreeders1[y][x][3] = malebreeders[z][m][3]
            if random.random() < 0.5:
                if random.random() < mut:
                    femalebreeders1[y][x][4] = femalebreeders[z][f][4] + \
                                                   random.uniform(-0.01, 0.01)
                else:
                    femalebreeders1[y][x][4] = femalebreeders[z][f][4]
                if random.random() < mut:
                    femalebreeders1[y][x][5] = femalebreeders[z][f][5] + \
                                                   random.uniform(-0.01, 0.01)
                else:
                    femalebreeders1[y][x][5] = femalebreeders[z][f][5]
            else:
                if random.random() < mut:
                    femalebreeders1[y][x][4] = femalebreeders[z][f][6] + \
                                                   random.uniform(-0.01, 0.01)
                else:
                    femalebreeders1[y][x][4] = femalebreeders[z][f][6]
                if random.random() < mut:
                    femalebreeders1[y][x][5] = femalebreeders[z][f][7] + \
                                                   random.uniform(-0.01, 0.01)
                else:
                    femalebreeders1[y][x][5] = femalebreeders[z][f][7]
            if random.random() < 0.5:
                if random.random() < mut:
                    femalebreeders1[y][x][6] = malebreeders[z][m][4] + \
                                                   random.uniform(-0.01, 0.01)
                else:
                    femalebreeders1[y][x][6] = malebreeders[z][m][4]
                if random.random() < mut:
                    femalebreeders1[y][x][7] = malebreeders[z][m][5] + \
                                                   random.uniform(-0.01, 0.01)
                else:
                    femalebreeders1[y][x][7] = malebreeders[z][m][5]
            else:
                if random.random() < mut:
                    femalebreeders1[y][x][6] = malebreeders[z][m][6] + \
                                                   random.uniform(-0.01, 0.01)
                else:
                    femalebreeders1[y][x][6] = malebreeders[z][m][6]
                if random.random() < mut:
                    femalebreeders1[y][x][7] = malebreeders[z][m][7] + \
                                                   random.uniform(-0.01, 0.01)
                else:
                    femalebreeders1[y][x][7] = malebreeders[z][m][7]

    for y in range(pat):
        for x in range(n):
            if random.random() < FecCalcM[y]:
                z = y
            else:
                z = numpy.random.choice(pat, p=numpy.ndarray.tolist(numpy.array(FecCalcM2)/sum(FecCalcM2)))
            f = numpy.random.choice(n, p=numpy.ndarray.tolist(numpy.array(FecFemales[z])/sum(FecFemales[z])))
            m = numpy.random.choice(n, p=numpy.ndarray.tolist(numpy.array(FecMales[z])/sum(FecMales[z])))
            if random.random() < 0.5:
                if random.random() < mut:
                    malebreeders1[y][x][0] = femalebreeders[z][f][0] + \
                                                   random.uniform(-0.01, 0.01)
                else:
                    malebreeders1[y][x][0] = femalebreeders[z][f][0]
                if random.random() < mut:
                    malebreeders1[y][x][1] = femalebreeders[z][f][1] + \
                                                   random.uniform(-0.01, 0.01)
                else:
                    malebreeders1[y][x][1] = femalebreeders[z][f][1]
            else:
                if random.random() < mut:
                    malebreeders1[y][x][0] = femalebreeders[z][f][2] + \
                                                   random.uniform(-0.01, 0.01)
                else:
                    malebreeders1[y][x][0] = femalebreeders[z][f][2]
                if random.random() < mut:
                    malebreeders1[y][x][1] = femalebreeders[z][f][3] + \
                                                   random.uniform(-0.01, 0.01)
                else:
                    malebreeders1[y][x][1] = femalebreeders[z][f][3]
            if random.random() < 0.5:
                if random.random() < mut:
                    malebreeders1[y][x][2] = malebreeders[z][m][0] + \
                                                   random.uniform(-0.01, 0.01)
                else:
                    malebreeders1[y][x][2] = malebreeders[z][m][0]
                if random.random() < mut:
                    malebreeders1[y][x][3] = malebreeders[z][m][1] + \
                                                   random.uniform(-0.01, 0.01)
                else:
                    malebreeders1[y][x][3] = malebreeders[z][m][1]
            else:
                if random.random() < mut:
                    malebreeders1[y][x][2] = malebreeders[z][m][2] + \
                                                   random.uniform(-0.01, 0.01)
                else:
                    malebreeders1[y][x][2] = malebreeders[z][m][2]
                if random.random() < mut:
                    malebreeders1[y][x][3] = malebreeders[z][m][3] + \
                                                   random.uniform(-0.01, 0.01)
                else:
                    malebreeders1[y][x][3] = malebreeders[z][m][3]
            if random.random() < 0.5:
                if random.random() < mut:
                    malebreeders1[y][x][4] = femalebreeders[z][f][4] + \
                                                   random.uniform(-0.01, 0.01)
                else:
                    malebreeders1[y][x][4] = femalebreeders[z][f][4]
                if random.random() < mut:
                    malebreeders1[y][x][5] = femalebreeders[z][f][5] + \
                                                   random.uniform(-0.01, 0.01)
                else:
                    malebreeders1[y][x][5] = femalebreeders[z][f][5]
            else:
                if random.random() < mut:
                    malebreeders1[y][x][4] = femalebreeders[z][f][6] + \
                                                   random.uniform(-0.01, 0.01)
                else:
                    malebreeders1[y][x][4] = femalebreeders[z][f][6]
                if random.random() < mut:
                    malebreeders1[y][x][5] = femalebreeders[z][f][7] + \
                                                   random.uniform(-0.01, 0.01)
                else:
                    malebreeders1[y][x][5] = femalebreeders[z][f][7]
            if random.random() < 0.5:
                if random.random() < mut:
                    malebreeders1[y][x][6] = malebreeders[z][m][4] + \
                                                   random.uniform(-0.01, 0.01)
                else:
                    malebreeders1[y][x][6] = malebreeders[z][m][4]
                if random.random() < mut:
                    malebreeders1[y][x][7] = malebreeders[z][m][5] + \
                                                   random.uniform(-0.01, 0.01)
                else:
                    malebreeders1[y][x][7] = malebreeders[z][m][5]
            else:
                if random.random() < mut:
                    malebreeders1[y][x][6] = malebreeders[z][m][6] + \
                                                   random.uniform(-0.01, 0.01)
                else:
                    malebreeders1[y][x][6] = malebreeders[z][m][6]
                if random.random() < mut:
                    malebreeders1[y][x][7] = malebreeders[z][m][7] + \
                                                   random.uniform(-0.01, 0.01)
                else:
                    malebreeders1[y][x][7] = malebreeders[z][m][7]
    for y in range(pat):
        for x in range(n):
            femalebreeders[y][x] = [0 if i < 0 else i for i in femalebreeders1[y][x]]
            malebreeders[y][x] = [0 if i < 0 else i for i in malebreeders1[y][x]]
            harmm += femalebreeders[y][x][0] + femalebreeders[y][x][2] + malebreeders[y][x][0] + \
                          malebreeders[y][x][2]
            harmp += femalebreeders[y][x][1] + femalebreeders[y][x][3] + malebreeders[y][x][1] + \
                          malebreeders[y][x][3]
            resistancem += femalebreeders[y][x][4] + femalebreeders[y][x][6] + malebreeders[y][x][4] + \
                          malebreeders[y][x][6]
            resistancep += femalebreeders[y][x][5] + femalebreeders[y][x][7] + malebreeders[y][x][5] + \
                          malebreeders[y][x][7]
    MHlogger[g] = (harmm) / (pat * (n)*4)
    PHlogger[g] = (harmp) / (pat * (n)*4)
    MRlogger[g] = (resistancem) / (pat * (n)*4)
    PRlogger[g] = (resistancep) / (pat * (n)*4)
    print([g, MHlogger[g]])
    print([g, PHlogger[g]])
    print([g, MRlogger[g]])
    print([g, PRlogger[g]])
print(MHlogger[G-1])
print(PHlogger[G-1])
print(MRlogger[G-1])
print(PRlogger[G-1])

# Female_Resistance_Promoter

from __future__ import division
import numpy
import random

c = 0.02
b = 0.05
u = 0.03
v = 0.01
s = 0.75
mf = 0.01
mm = 0.50
mut = 0.01
pat = 1000
n = 3
G = 200000

z = 0
MHlogger = [0 for i in range(G)]
PHlogger = [0 for i in range(G)]
harmm = [0 for i in range(G)]
harmp = [0 for i in range(G)]
MRlogger = [0 for i in range(G)]
PRlogger = [0 for i in range(G)]
resistancem = [0 for i in range(G)]
resistancep = [0 for i in range(G)]
malebreeders = [[[0] * 8 for i in range(n)] for j in range(pat)]
malebreeders1 = [[[0] * 8 for i in range(n)] for j in range(pat)]
femalebreeders = [[[0] * 8 for i in range(n)] for j in range(pat)]
femalebreeders1 = [[[0] * 8 for i in range(n)] for j in range(pat)]
malebreeders2 = [[[0] * 8 for i in range(n)] for j in range(pat)]
femalebreeders2 = [[[0] * 8 for i in range(n)] for j in range(pat)]
Indivmales = [[0, 0, 0] for j in range(pat)]
Indivfemales = [[0, 0, 0] for j in range(pat)]

Fec = [0 for i in range(pat)]
FecCalcF = [0 for i in range(pat)]
FecCalcF2 = [0 for i in range(pat)]
FecCalcM = [0 for i in range(pat)]
FecCalcM2 = [0 for i in range(pat)]
FecMales = [[0, 0, 0] for j in range(pat)]
FecFemales = [[0, 0, 0] for j in range(pat)]

g = 0


for g in range(G):
    resistancem = 0
    resistancep = 0
    for y in range(pat):
        for x in range(n):
            Indivmales[y][x] = malebreeders[y][x][0] + malebreeders[y][x][3]
                Indivfemales[y][x] = femalebreeders[y][x][4] + femalebreeders[y][x][7]
                FecMales[y][x] = 1 + (Indivmales[y][x] * b * (1 - (s * numpy.mean(Indivfemales[y])))) - \
                    (Indivmales[y][x] * u)
                FecFemales[y][x] = 1 - (numpy.mean(Indivmales[y]) * c * (1 - Indivfemales[y][x])) - \
                    (v * Indivfemales[y][x])
        Fec[y] = numpy.mean(FecFemales[y])
    FecPop = numpy.mean(Fec)
    FecCalcF = numpy.ndarray.tolist((numpy.array(Fec) * (1 - mf)) / ((numpy.array(Fec) * (1 - mf)) + (FecPop * mf)))
    FecCalcF2 = numpy.ndarray.tolist((numpy.array(Fec) * mf) / FecPop)
    FecCalcM = numpy.ndarray.tolist((numpy.array(Fec) * (1 - mm)) / ((numpy.array(Fec) * (1 - mm)) + (FecPop * mm)))
    FecCalcM2 = numpy.ndarray.tolist((numpy.array(Fec) * mm) / FecPop)

for y in range(pat):
    for x in range(n):
        if random.random() < FecCalcF[y]:
            z = y
            else:
                z = numpy.random.choice(pat, p=numpy.ndarray.tolist(numpy.array(FecCalcF2)/sum(FecCalcF2)))
        f = numpy.random.choice(n, p=numpy.ndarray.tolist(numpy.array(FecFemales[z])/sum(FecFemales[z])))
            m = numpy.random.choice(n, p=numpy.ndarray.tolist(numpy.array(FecMales[z])/sum(FecMales[z])))
            if random.random() < 0.5:
                if random.random() < mut:
                    femalebreeders1[y][x][0] = 0
                else:
                    femalebreeders1[y][x][0] = 0
                if random.random() < mut:
                    femalebreeders1[y][x][1] = 0
                else:
                    femalebreeders1[y][x][1] = 0
        else:
            if random.random() < mut:
                femalebreeders1[y][x][0] = 0
                else:
                    femalebreeders1[y][x][0] = 0
            if random.random() < mut:
                femalebreeders1[y][x][1] = 0
                else:
                    femalebreeders1[y][x][1] = 0
if random.random() < 0.5:
    if random.random() < mut:
        femalebreeders1[y][x][2] = 0
            else:
                femalebreeders1[y][x][2] = 0
                if random.random() < mut:
                    femalebreeders1[y][x][3] = 0
            else:
                femalebreeders1[y][x][3] = 0
            else:
                if random.random() < mut:
                    femalebreeders1[y][x][2] = 0
                else:
                    femalebreeders1[y][x][2] = 0
                if random.random() < mut:
                    femalebreeders1[y][x][3] = 0
                else:
                    femalebreeders1[y][x][3] = 0
    if random.random() < 0.5:
        if random.random() < mut:
            femalebreeders1[y][x][4] = femalebreeders[z][f][4] + \
                random.uniform(-0.01, 0.01)
                else:
                    femalebreeders1[y][x][4] = femalebreeders[z][f][4]
            if random.random() < mut:
                femalebreeders1[y][x][5] = femalebreeders[z][f][5] + \
                    random.uniform(-0.01, 0.01)
                else:
                    femalebreeders1[y][x][5] = femalebreeders[z][f][5]
else:
    if random.random() < mut:
        femalebreeders1[y][x][4] = femalebreeders[z][f][6] + \
            random.uniform(-0.01, 0.01)
                else:
                    femalebreeders1[y][x][4] = femalebreeders[z][f][6]
            if random.random() < mut:
                femalebreeders1[y][x][5] = femalebreeders[z][f][7] + \
                    random.uniform(-0.01, 0.01)
                else:
                    femalebreeders1[y][x][5] = femalebreeders[z][f][7]
    if random.random() < 0.5:
        if random.random() < mut:
            femalebreeders1[y][x][6] = malebreeders[z][m][4] + \
                random.uniform(-0.01, 0.01)
                else:
                    femalebreeders1[y][x][6] = malebreeders[z][m][4]
            if random.random() < mut:
                femalebreeders1[y][x][7] = malebreeders[z][m][5] + \
                    random.uniform(-0.01, 0.01)
                else:
                    femalebreeders1[y][x][7] = malebreeders[z][m][5]
else:
    if random.random() < mut:
        femalebreeders1[y][x][6] = malebreeders[z][m][6] + \
            random.uniform(-0.01, 0.01)
                else:
                    femalebreeders1[y][x][6] = malebreeders[z][m][6]
            if random.random() < mut:
                femalebreeders1[y][x][7] = malebreeders[z][m][7] + \
                    random.uniform(-0.01, 0.01)
                else:
                    femalebreeders1[y][x][7] = malebreeders[z][m][7]

for y in range(pat):
    for x in range(n):
        if random.random() < FecCalcM[y]:
            z = y
            else:
                z = numpy.random.choice(pat, p=numpy.ndarray.tolist(numpy.array(FecCalcM2)/sum(FecCalcM2)))
        f = numpy.random.choice(n, p=numpy.ndarray.tolist(numpy.array(FecFemales[z])/sum(FecFemales[z])))
            m = numpy.random.choice(n, p=numpy.ndarray.tolist(numpy.array(FecMales[z])/sum(FecMales[z])))
            if random.random() < 0.5:
                if random.random() < mut:
                    malebreeders1[y][x][0] = 0
                else:
                    malebreeders1[y][x][0] = 0
                if random.random() < mut:
                    malebreeders1[y][x][1] = 0
                else:
                    malebreeders1[y][x][1] = 0
        else:
            if random.random() < mut:
                malebreeders1[y][x][0] = 0
                else:
                    malebreeders1[y][x][0] = 0
            if random.random() < mut:
                malebreeders1[y][x][1] = 0
                else:
                    malebreeders1[y][x][1] = 0
if random.random() < 0.5:
    if random.random() < mut:
        malebreeders1[y][x][2] = 0
            else:
                malebreeders1[y][x][2] = 0
                if random.random() < mut:
                    malebreeders1[y][x][3] = 0
            else:
                malebreeders1[y][x][3] = 0
            else:
                if random.random() < mut:
                    malebreeders1[y][x][2] = 0
                else:
                    malebreeders1[y][x][2] = 0
                if random.random() < mut:
                    malebreeders1[y][x][3] = 0
                else:
                    malebreeders1[y][x][3] = 0
    if random.random() < 0.5:
        if random.random() < mut:
            malebreeders1[y][x][4] = femalebreeders[z][f][4] + \
                random.uniform(-0.01, 0.01)
                else:
                    malebreeders1[y][x][4] = femalebreeders[z][f][4]
            if random.random() < mut:
                malebreeders1[y][x][5] = femalebreeders[z][f][5] + \
                    random.uniform(-0.01, 0.01)
                else:
                    malebreeders1[y][x][5] = femalebreeders[z][f][5]
else:
    if random.random() < mut:
        malebreeders1[y][x][4] = femalebreeders[z][f][6] + \
            random.uniform(-0.01, 0.01)
                else:
                    malebreeders1[y][x][4] = femalebreeders[z][f][6]
            if random.random() < mut:
                malebreeders1[y][x][5] = femalebreeders[z][f][7] + \
                    random.uniform(-0.01, 0.01)
                else:
                    malebreeders1[y][x][5] = femalebreeders[z][f][7]
    if random.random() < 0.5:
        if random.random() < mut:
            malebreeders1[y][x][6] = malebreeders[z][m][4] + \
                random.uniform(-0.01, 0.01)
                else:
                    malebreeders1[y][x][6] = malebreeders[z][m][4]
            if random.random() < mut:
                malebreeders1[y][x][7] = malebreeders[z][m][5] + \
                    random.uniform(-0.01, 0.01)
                else:
                    malebreeders1[y][x][7] = malebreeders[z][m][5]
else:
    if random.random() < mut:
        malebreeders1[y][x][6] = malebreeders[z][m][6] + \
            random.uniform(-0.01, 0.01)
                else:
                    malebreeders1[y][x][6] = malebreeders[z][m][6]
            if random.random() < mut:
                malebreeders1[y][x][7] = malebreeders[z][m][7] + \
                    random.uniform(-0.01, 0.01)
                else:
                    malebreeders1[y][x][7] = malebreeders[z][m][7]
for y in range(pat):
    for x in range(n):
        femalebreeders2[y][x] = [0 if i < 0 else i for i in femalebreeders1[y][x]]
            malebreeders2[y][x] = [0 if i < 0 else i for i in malebreeders1[y][x]]
    for y in range(pat):
        for x in range(n):
            malebreeders[y][x] = [0.5 if i > 0.50 else i for i in malebreeders2[y][x]]
            femalebreeders[y][x] = [0.5 if i > 0.50 else i for i in femalebreeders2[y][x]]
            
            resistancem += femalebreeders[y][x][4] + femalebreeders[y][x][6] + malebreeders[y][x][4] + \
                malebreeders[y][x][6]
            resistancep += femalebreeders[y][x][5] + femalebreeders[y][x][7] + malebreeders[y][x][5] + \
                malebreeders[y][x][7]

MRlogger[g] = (resistancem) / (pat * (n)*4)
    PRlogger[g] = (resistancep) / (pat * (n)*4)
    
    print([g, MRlogger[g]])
    print([g, PRlogger[g]])

fileMR = open('outputfileMR000.txt','w')
valueMR = str(MRlogger) + '\n'
fileMR.write(valueMR)
fileMR.close()

filePR = open('outputfilePR000.txt','w')
valuePR = str(PRlogger) + '\n'
filePR.write(valuePR)
filePR.close()

# Female_Resistance_Inhibitor

from __future__ import division
import numpy
import random

c = 0.02
b = 0.05
u = 0.03
v = 0.01
s = 0.75
mf = 0.01
mm = 0.50
mut = 0.01
pat = 1000
n = 3
G = 200000

z = 0
MHlogger = [0 for i in range(G)]
PHlogger = [0 for i in range(G)]
harmm = [0 for i in range(G)]
harmp = [0 for i in range(G)]
MRlogger = [0 for i in range(G)]
PRlogger = [0 for i in range(G)]
resistancem = [0 for i in range(G)]
resistancep = [0 for i in range(G)]
malebreeders = [[[0] * 8 for i in range(n)] for j in range(pat)]
malebreeders1 = [[[0] * 8 for i in range(n)] for j in range(pat)]
femalebreeders = [[[0] * 8 for i in range(n)] for j in range(pat)]
femalebreeders1 = [[[0] * 8 for i in range(n)] for j in range(pat)]
malebreeders2 = [[[0] * 8 for i in range(n)] for j in range(pat)]
femalebreeders2 = [[[0] * 8 for i in range(n)] for j in range(pat)]
Indivmales = [[0, 0, 0] for j in range(pat)]
Indivfemales = [[0, 0, 0] for j in range(pat)]

Fec = [0 for i in range(pat)]
FecCalcF = [0 for i in range(pat)]
FecCalcF2 = [0 for i in range(pat)]
FecCalcM = [0 for i in range(pat)]
FecCalcM2 = [0 for i in range(pat)]
FecMales = [[0, 0, 0] for j in range(pat)]
FecFemales = [[0, 0, 0] for j in range(pat)]

g = 0


for g in range(G):
    resistancem = 0
    resistancep = 0
    for y in range(pat):
        for x in range(n):
            Indivmales[y][x] = malebreeders[y][x][0] + malebreeders[y][x][3]
                Indivfemales[y][x] = 1 - femalebreeders[y][x][4] - femalebreeders[y][x][7]
                FecMales[y][x] = 1 + (Indivmales[y][x] * b * (1 - (s * numpy.mean(Indivfemales[y])))) - \
                    (Indivmales[y][x] * u)
                FecFemales[y][x] = 1 - (numpy.mean(Indivmales[y]) * c * (1 - Indivfemales[y][x])) - \
                    (v * Indivfemales[y][x])
        Fec[y] = numpy.mean(FecFemales[y])
    FecPop = numpy.mean(Fec)
    FecCalcF = numpy.ndarray.tolist((numpy.array(Fec) * (1 - mf)) / ((numpy.array(Fec) * (1 - mf)) + (FecPop * mf)))
    FecCalcF2 = numpy.ndarray.tolist((numpy.array(Fec) * mf) / FecPop)
    FecCalcM = numpy.ndarray.tolist((numpy.array(Fec) * (1 - mm)) / ((numpy.array(Fec) * (1 - mm)) + (FecPop * mm)))
    FecCalcM2 = numpy.ndarray.tolist((numpy.array(Fec) * mm) / FecPop)

for y in range(pat):
    for x in range(n):
        if random.random() < FecCalcF[y]:
            z = y
            else:
                z = numpy.random.choice(pat, p=numpy.ndarray.tolist(numpy.array(FecCalcF2)/sum(FecCalcF2)))
        f = numpy.random.choice(n, p=numpy.ndarray.tolist(numpy.array(FecFemales[z])/sum(FecFemales[z])))
            m = numpy.random.choice(n, p=numpy.ndarray.tolist(numpy.array(FecMales[z])/sum(FecMales[z])))
            if random.random() < 0.5:
                if random.random() < mut:
                    femalebreeders1[y][x][0] = 0
                else:
                    femalebreeders1[y][x][0] = 0
                if random.random() < mut:
                    femalebreeders1[y][x][1] = 0
                else:
                    femalebreeders1[y][x][1] = 0
        else:
            if random.random() < mut:
                femalebreeders1[y][x][0] = 0
                else:
                    femalebreeders1[y][x][0] = 0
            if random.random() < mut:
                femalebreeders1[y][x][1] = 0
                else:
                    femalebreeders1[y][x][1] = 0
if random.random() < 0.5:
    if random.random() < mut:
        femalebreeders1[y][x][2] = 0
            else:
                femalebreeders1[y][x][2] = 0
                if random.random() < mut:
                    femalebreeders1[y][x][3] = 0
            else:
                femalebreeders1[y][x][3] = 0
            else:
                if random.random() < mut:
                    femalebreeders1[y][x][2] = 0
                else:
                    femalebreeders1[y][x][2] = 0
                if random.random() < mut:
                    femalebreeders1[y][x][3] = 0
                else:
                    femalebreeders1[y][x][3] = 0
    if random.random() < 0.5:
        if random.random() < mut:
            femalebreeders1[y][x][4] = femalebreeders[z][f][4] + \
                random.uniform(-0.01, 0.01)
                else:
                    femalebreeders1[y][x][4] = femalebreeders[z][f][4]
            if random.random() < mut:
                femalebreeders1[y][x][5] = femalebreeders[z][f][5] + \
                    random.uniform(-0.01, 0.01)
                else:
                    femalebreeders1[y][x][5] = femalebreeders[z][f][5]
else:
    if random.random() < mut:
        femalebreeders1[y][x][4] = femalebreeders[z][f][6] + \
            random.uniform(-0.01, 0.01)
                else:
                    femalebreeders1[y][x][4] = femalebreeders[z][f][6]
            if random.random() < mut:
                femalebreeders1[y][x][5] = femalebreeders[z][f][7] + \
                    random.uniform(-0.01, 0.01)
                else:
                    femalebreeders1[y][x][5] = femalebreeders[z][f][7]
    if random.random() < 0.5:
        if random.random() < mut:
            femalebreeders1[y][x][6] = malebreeders[z][m][4] + \
                random.uniform(-0.01, 0.01)
                else:
                    femalebreeders1[y][x][6] = malebreeders[z][m][4]
            if random.random() < mut:
                femalebreeders1[y][x][7] = malebreeders[z][m][5] + \
                    random.uniform(-0.01, 0.01)
                else:
                    femalebreeders1[y][x][7] = malebreeders[z][m][5]
else:
    if random.random() < mut:
        femalebreeders1[y][x][6] = malebreeders[z][m][6] + \
            random.uniform(-0.01, 0.01)
                else:
                    femalebreeders1[y][x][6] = malebreeders[z][m][6]
            if random.random() < mut:
                femalebreeders1[y][x][7] = malebreeders[z][m][7] + \
                    random.uniform(-0.01, 0.01)
                else:
                    femalebreeders1[y][x][7] = malebreeders[z][m][7]

for y in range(pat):
    for x in range(n):
        if random.random() < FecCalcM[y]:
            z = y
            else:
                z = numpy.random.choice(pat, p=numpy.ndarray.tolist(numpy.array(FecCalcM2)/sum(FecCalcM2)))
        f = numpy.random.choice(n, p=numpy.ndarray.tolist(numpy.array(FecFemales[z])/sum(FecFemales[z])))
            m = numpy.random.choice(n, p=numpy.ndarray.tolist(numpy.array(FecMales[z])/sum(FecMales[z])))
            if random.random() < 0.5:
                if random.random() < mut:
                    malebreeders1[y][x][0] = 0
                else:
                    malebreeders1[y][x][0] = 0
                if random.random() < mut:
                    malebreeders1[y][x][1] = 0
                else:
                    malebreeders1[y][x][1] = 0
        else:
            if random.random() < mut:
                malebreeders1[y][x][0] = 0
                else:
                    malebreeders1[y][x][0] = 0
            if random.random() < mut:
                malebreeders1[y][x][1] = 0
                else:
                    malebreeders1[y][x][1] = 0
if random.random() < 0.5:
    if random.random() < mut:
        malebreeders1[y][x][2] = 0
            else:
                malebreeders1[y][x][2] = 0
                if random.random() < mut:
                    malebreeders1[y][x][3] = 0
            else:
                malebreeders1[y][x][3] = 0
            else:
                if random.random() < mut:
                    malebreeders1[y][x][2] = 0
                else:
                    malebreeders1[y][x][2] = 0
                if random.random() < mut:
                    malebreeders1[y][x][3] = 0
                else:
                    malebreeders1[y][x][3] = 0
    if random.random() < 0.5:
        if random.random() < mut:
            malebreeders1[y][x][4] = femalebreeders[z][f][4] + \
                random.uniform(-0.01, 0.01)
                else:
                    malebreeders1[y][x][4] = femalebreeders[z][f][4]
            if random.random() < mut:
                malebreeders1[y][x][5] = femalebreeders[z][f][5] + \
                    random.uniform(-0.01, 0.01)
                else:
                    malebreeders1[y][x][5] = femalebreeders[z][f][5]
else:
    if random.random() < mut:
        malebreeders1[y][x][4] = femalebreeders[z][f][6] + \
            random.uniform(-0.01, 0.01)
                else:
                    malebreeders1[y][x][4] = femalebreeders[z][f][6]
            if random.random() < mut:
                malebreeders1[y][x][5] = femalebreeders[z][f][7] + \
                    random.uniform(-0.01, 0.01)
                else:
                    malebreeders1[y][x][5] = femalebreeders[z][f][7]
    if random.random() < 0.5:
        if random.random() < mut:
            malebreeders1[y][x][6] = malebreeders[z][m][4] + \
                random.uniform(-0.01, 0.01)
                else:
                    malebreeders1[y][x][6] = malebreeders[z][m][4]
            if random.random() < mut:
                malebreeders1[y][x][7] = malebreeders[z][m][5] + \
                    random.uniform(-0.01, 0.01)
                else:
                    malebreeders1[y][x][7] = malebreeders[z][m][5]
else:
    if random.random() < mut:
        malebreeders1[y][x][6] = malebreeders[z][m][6] + \
            random.uniform(-0.01, 0.01)
                else:
                    malebreeders1[y][x][6] = malebreeders[z][m][6]
            if random.random() < mut:
                malebreeders1[y][x][7] = malebreeders[z][m][7] + \
                    random.uniform(-0.01, 0.01)
                else:
                    malebreeders1[y][x][7] = malebreeders[z][m][7]
for y in range(pat):
    for x in range(n):
        femalebreeders2[y][x] = [0 if i < 0 else i for i in femalebreeders1[y][x]]
            malebreeders2[y][x] = [0 if i < 0 else i for i in malebreeders1[y][x]]
    for y in range(pat):
        for x in range(n):
            malebreeders[y][x] = [0.5 if i > 0.50 else i for i in malebreeders2[y][x]]
            femalebreeders[y][x] = [0.5 if i > 0.50 else i for i in femalebreeders2[y][x]]
            
            resistancem += femalebreeders[y][x][4] + femalebreeders[y][x][6] + malebreeders[y][x][4] + \
                malebreeders[y][x][6]
            resistancep += femalebreeders[y][x][5] + femalebreeders[y][x][7] + malebreeders[y][x][5] + \
                malebreeders[y][x][7]

MRlogger[g] = (resistancem) / (pat * (n)*4)
    PRlogger[g] = (resistancep) / (pat * (n)*4)
    
    print([g, MRlogger[g]])
    print([g, PRlogger[g]])

fileMR = open('outputfileMRI000.txt','w')
valueMR = str(MRlogger) + '\n'
fileMR.write(valueMR)
fileMR.close()

filePR = open('outputfilePRI000.txt','w')
valuePR = str(PRlogger) + '\n'
filePR.write(valuePR)
filePR.close()
